# Supplementary material for: Novel Insights into the Diversity of Catabolic Metabolism from Ten Haloarchaeal Genomes
Source: PLoS One. 2011 May 25;6(5):e20237. doi: 10.1371/journal.pone.0020237 (PMC3102087; doi:10.1371/journal.pone.0020237)
Supplement: Table S2 — Core clusters. Spectral clusters found in all haloarchaeal genomes. For each cluster the predicted function and list of locus tags are listed. (TXT) [file pone.0020237.s004.txt]

887 conserved clusters

Transcription

1178X     RNA polymerase subunit A'
HQ3394A Huta_0782 Hlac_0105 Hbor_28220 rrnAC2428 NP0114A Htur_0353 VNG2664G Hmuk_0513 HVO_0349 

286.1.0.1.1.1X     RNA polymerase subunit A"
HQ3393A HVO_0350 VNG2662G Huta_0781 NP0116A Htur_0354 Hlac_0104 Hbor_28210 Hmuk_0512 rrnAC2427 

1179X     RNA polymerase subunit B'
Hlac_0106 NP0112A Huta_0783 Hbor_28230 rrnAC2429 Htur_0352 HQ3395A VNG2665G Hmuk_0514 HVO_0348 

1180X     RNA polymerase subunit B"
NP0110A Hlac_0107 HVO_0347 Huta_0784 HQ3396A rrnAC2430 Htur_0351 Hbor_28240 VNG2666G Hmuk_0515 

48X     RNA polymerase subunit D
Hbor_12540 HVO_2781 NP2834A HQ2941A Hmuk_2592 Htur_2551 rrnAC0062 VNG1136G Huta_2521 Hlac_1819 

1325X     RNA polymerase subunit E'
Htur_3454 Huta_2207 VNG2053G rrnAC2829 Hmuk_0728 Hlac_2396 HVO_1899 HQ1337A Hbor_05040 NP5080A 

1326X     RNA polymerase subunit E"
rrnAC2830 Hlac_2395 Htur_3455 Huta_2206 VNG2051G Hmuk_0727 HQ1338A Hbor_05030 NP5078A HVO_1898 

171X     RNA polymerase subunit F
HQ2895A Huta_0623 NP3682A Hbor_12160 VNG1169C Hmuk_2673 Htur_2389 Hlac_2278 rrnAC0259 HVO_2748 

1181X     RNA polymerase subunit H
NP0108A Hlac_0108 Hmuk_0516 HQ3397A HVO_0346 Huta_0785 VNG2668G rrnAC2432 Htur_0350 Hbor_28250 

53X     RNA polymerase subunit K
rrnAC0068 Hmuk_2597 HQ2936A HVO_2775 Hbor_12480 Huta_2516 NP2844A Hlac_1824 VNG1141G Htur_2546 

737X     RNA polymerase subunit L
Hmuk_1961 HVO_1042 Htur_1793 VNG0860G rrnAC1396 Hlac_0620 NP4162A HQ1696A Hbor_22240 Huta_0627 

146X     RNA polymerase subunit M
Hlac_1998 rrnAC0218 HVO_2632 NP0364A VNG1743C Hmuk_3089 Huta_2365 Hbor_18510 Htur_1343 Hmuk_1356 NP4938A Htur_2105 HVO_1385 HQ2396A Hbor_09430 Huta_0231 Hlac_0970 rrnAC0313 HQ3190A Hmuk_3187 VNG0426G 

52X     RNA polymerase subunit N
HQ2937A rrnAC0067 HVO_2776 Hbor_12490 VNG1140G NP2842A Hlac_1823 Huta_2517 Htur_2547 Hmuk_2596 

868X     RNA polymerase subunit P
HQ1284A VNG0237H Hlac_0565 Huta_2673 rrnAC1668 Hbor_25560 Hmuk_0013 NP5234A HVO_0653 Htur_1482 

393X     TATA binding protein
Htur_0133 VNG7100 rrnAC0681 VNG6050G HVO_B0382 Huta_1250 VNG6438G HVO_0158 Hbor_13200 Hbor_14680 Hlac_3413 VNG6140G VNG2243G Hlac_1523 HVO_1727 HQ3410A HVO_2268 VNG7038 Hbor_00070 Hlac_2818 VNG7114 Hmuk_0721 NP1064A HQ2527A VNG6476G VNG6037G Hlac_2629 VNG7171 VNG7031 Hlac_3287 Huta_1917 

494X     transcription initiation factor TFB
Hlac_1043 HVO_1664 NP3718A Huta_0402 HQ2564A VNG1390H rrnAC0869 Hmuk_2242 Htur_2469 Hbor_15480 

12X     transcription initiation factor TFB
rrnAC2051 Huta_1697 pNG6123 Hlac_2880 VNG6351G HVO_A0026 Hmuk_2679 HVO_0733 Htur_0478 NP1684A Huta_1187 Hbor_17550 Htur_5247 HVO_A0448 HQ1689A VNG0315G Hlac_3140 HQ3408A NP2220A Hbor_23010 HVO_1052 rrnAC1357 HVO_B0285 rrnAC1875 VNG0254G Hmuk_1991 HVO_0226 Hlac_0601 HVO_A0375 VNG0734G HQ1153A HQ3654A HQ2571A HVO_1478 Huta_2168 Hlac_3420 Htur_2586 Hlac_1327 rrnB0148 HVO_A0137 Hlac_1495 Hlac_0072 HQ1625A HVO_A0098 rrnAC2769 NP4326A Huta_0554 Htur_4546 Htur_2440 rrnAC0016 Huta_0083 Hbor_15380 VNG2184G VNG6389G NP5096A NP4822A Hbor_00780 Hbor_24220 rrnAC1126 NP2246A Huta_1896 HVO_1676 Hlac_0309 pNG6072 Hbor_24820 Huta_1724 HVO_0795 Hmuk_1047 Huta_1219 NP5186A VNG0869G Hmuk_3030 HQ1227A Htur_0836 Hmuk_2412 HQ1867A Hlac_1513 Htur_0317 Hbor_22340 

486X     transcription initiation factor IIE, alpha subunit
Huta_0285 Htur_0965 Hlac_1708 HVO_1174 Hbor_20670 VNG0757G rrnAC0861 NP4106A Hmuk_2330 HQ2491A 

329X     transcriptional regulator, XRE family
NP2146A Hbor_19270 Hmuk_2372 HQ3361A VNG1029C Hlac_0686 rrnAC0535 Htur_1903 Huta_0360 HVO_1299 

5.0.1.0.1.1.1.1.0.0.1.1.1.1.0X     transcriptional regulator, HxlR family
Hlac_1421 Htur_4029 VNG1405C HVO_A0589 rrnAC0417 Hmuk_2054 Htur_1542 rrnAC1303 Hbor_37250 HVO_0576 Huta_2818 Htur_1397 Hlac_3451 Hmuk_2488 Hmuk_0273 Htur_4559 VNG0704C NP2812A Hbor_09860 Hbor_34230 Hbor_34250 Hbor_34080 Huta_0843 HQ2225A Hbor_06890 

1012X     transcriptional regulator, CopG family
Hmuk_0168 VNG0194H Huta_2407 HVO_0582 rrnAC2002 Htur_2824 HQ1414A Hbor_26240 Hlac_0524 NP5326A 

1293X     transcriptional regulator, CopG family
Hbor_28830 NP5152A Hmuk_1029 HQ3265A Hlac_0138 Huta_1632 HVO_0290 rrnAC2748 Htur_0454 VNG2163H 

1767X     transcriptional regulator, TrmB family
VNG7053 Hlac_2144 NP4124A VNG6454C VNG6072C Htur_4295 pNG7133 Hbor_18700 HVO_1360 Hmuk_3390 Huta_0817 HQ1724A VNG0142C Htur_3986 VNG7156 

5.0.1.1.0.1.1.0X     transcriptional regulator, TrmB family
Htur_1951 HVO_2349 rrnAC0420 Huta_2552 NP2518A HVO_2073 Huta_1971 VNG1903C Htur_2864 rrnAC3337 Htur_1856 Htur_4924 HVO_2688 Hmuk_1582 VNG1451C Hmuk_2203 Htur_4615 Htur_0191 HVO_1272 Htur_0750 Hlac_1532 VNG1886C Hbor_37370 Hlac_2487 Hlac_2683 Hmuk_2271 Htur_4896 Huta_1347 Hlac_2275 HQ2726A rrnAC3310 rrnAC0914 Hbor_18280 Huta_1897 Huta_2386 Hmuk_2263 HVO_0169 Hlac_1076 HQ2987A Hmuk_0860 Hmuk_2026 Hbor_11430 Hbor_07620 HVO_A0150 rrnAC0924 Hbor_19580 Htur_0490 pNG5013 Htur_4089 

283X     predicted transcriptional regulator
Hlac_0936 rrnAC0802 Htur_2063 NP3506A Hmuk_1169 Huta_2105 Hbor_16490 HVO_A0588 Huta_2771 HVO_1577 Htur_4532 rrnAC0451 HQ2649A Hmuk_2734 VNG0890G Htur_2269 

414X     predicted transcriptional regulator
Hlac_0957 Htur_1358 Huta_2661 NP0386A VNG0389C Hmuk_3085 Hbor_22640 HQ1671A HVO_1075 rrnAC0715 

1551X     transcriptional regulator, MarR family
Htur_1308 Huta_2797 Hbor_24020 Hmuk_2060 NP1628A HVO_0815 VNG1548C rrnAC3501 HQ1568A Hlac_0023 

5.0.0.1.0.0X     transcriptional regulator, MarR family
NP0674A VNG2614H Htur_3511 Hmuk_2901 NP1176A NP1522A Hmuk_0311 HVO_0852 rrnAC2101 rrnAC1811 Hmuk_2055 HVO_0772 Hmuk_3207 Hlac_0549 Htur_1493 Hlac_3645 NP3126A Huta_0335 Hlac_0395 Htur_4868 Hbor_23680 Htur_4534 Hbor_24410 VNG0703H HQ1169A Hlac_0184 HQ1541A Hbor_27710 Huta_2906 Huta_0369 VNG0293H HQ1370A HVO_0422 Htur_2199 Htur_1304 VNG0511H Hbor_03240 rrnAC3327 

1536.0X     transcriptional regulator, ArsR family
HVO_2514 HQ2779A Hmuk_1374 Htur_0682 Hlac_1852 rrnAC3447 VNG1843C Hbor_09010 NP2490A Htur_0588 Huta_3005 

312.0.1X     transcriptional regulator, ArsR family
Hbor_21630 Hlac_1872 Hbor_16000 rrnB0014 Hbor_22550 Huta_1741 Htur_3591 Htur_0407 HVO_2152 Hmuk_1516 HQ1740A HQ1742A rrnAC3399 Hbor_36530 Htur_5206 HVO_0962 Huta_0736 HVO_A0317 NP3058A HVO_A0036 Htur_1920 Hbor_09790 Hmuk_2351 Htur_0556 Htur_5142 HVO_0166 rrnAC2268a rrnAC0511a NP1562A VNG2414H NP2558A Hmuk_2686 Hbor_01490 Hmuk_1979 VNG1490H NP0134A Huta_1445 HVO_A0593 HQ1949A Hmuk_0641 NP3596A rrnB0074 HVO_0493 HVO_2839 Htur_0690 VNG1096H rrnB0089 HVO_1070 HVO_1116 Huta_1750 pNG6075 Hmuk_0786 rrnAC2539 Htur_3278 Hmuk_1053 Hbor_34320 Hlac_1969 Htur_5175 Huta_1221 Huta_2610 Hmuk_0559 Htur_4287 Hmuk_3365 Hbor_30670  Hlac_0319 rrnAC1379 HVO_B0193 rrnB0084 

163.0.1.0.0.0.1.1.1.0X     transcriptional regulator, AsnC family
HVO_1303 Hlac_2355 Htur_1086 Htur_1446 Htur_0732 NP5052A Hmuk_0928 Htur_0717 HQ3354A Huta_1210 VNG1285G HVO_0179 VNG1123G Htur_0299 NP2752A Hbor_19220 HQ1315A HVO_2412 Huta_2728 pNG7038 Huta_0296 VNG1237C Htur_3161 HVO_2522 HVO_0921 Hlac_0889 NP6106A Hmuk_0745 Htur_0564 Hmuk_2162 Hbor_15300 Hbor_33620 Htur_3000 Hlac_1748 rrnAC1269 HQ2619A Htur_2283 Hbor_36600 Huta_2846 rrnAC1653 HQ3063A Htur_2848 

163.0.1.0.0.0.1.1.1.1X     transcriptional regulator, AsnC family
rrnAC2622 rrnAC2779 Huta_1355 Htur_4777 Hmuk_0708 Huta_1358 Huta_1538 HVO_0240 HQ3642A Hmuk_0921 Hbor_29500 NP0078A NP0924A Hlac_2373 HVO_2029 Htur_3016 VNG2094G Htur_2297 

163.0.1.0.0.0.1.1.0X     transcriptional regulator, AsnC family
rrnAC0503 HVO_2507 pNG6034 HVO_2858 Htur_0778 Hmuk_1554 VNG1377G VNG1816G HVO_A0307 NP2664A rrnAC3365 Hbor_13700 VNG1179C Hlac_0144 Hbor_04350 HQ2773A HVO_1752 Huta_0418 Htur_0142 HQ1118A Htur_4617 pNG6047 Hmuk_2693 Hlac_1179 Hbor_09070 NP4828A Huta_1753 Hlac_2326 

275.1X     transcriptional regulator, PadR family
VNG7102 Htur_4915 HVO_A0118 Hmuk_2749 Htur_4611 HVO_0730 pNG6058 pNG2006 rrnB0161 HQ1230A Htur_4236 rrnB0157 NP3002A Htur_4072 VNG0258H rrnAC0992 pNG6092 Htur_4825 Htur_4776 HVO_2869 Hlac_3648 Hmuk_2947 rrnB0112 Huta_1205 rrnAC0435 rrnAC3322 Hmuk_2210 Hbor_34050 Htur_2589 Htur_4837 pNG4042 Hlac_3315 Hbor_36580 VNG6126H Hbor_13800 Hlac_0305 Htur_4053 Hlac_3619 VNG6048H Huta_2941 Hbor_30360 pNG5140 Htur_4967 Hbor_24850 Htur_1693 Htur_0429 NP2366A HQ2407A Hmuk_3064 HVO_A0598 VNG1426H HVO_A0416 Htur_4866 VNG6478H Htur_0723 Htur_5176 VNG0751C Htur_5079 Hlac_3358 pNG5119 Hlac_2198 

5.0.1.0.1.1.1.1.0.0.1.0X     bacterio-opsin activator-related DNA-binding protein
rrnB0269 Hlac_1916 Hlac_2083 Htur_1952 Hlac_2080 rrnAC2052 VNG0826C rrnAC3451 Hmuk_3232 Huta_1041 HVO_B0148 rrnAC0640 HVO_2151 Huta_1467 rrnAC3486 HVO_B0283 HVO_0967 Hbor_11270 Huta_1800 HVO_1929 Hmuk_3371 Htur_2580 rrnAC1953 Huta_1307 Hbor_25940 Hbor_26560 Htur_2914 Huta_2268 Hmuk_1773 Hbor_14800 HVO_B0361 Huta_0745 Htur_2716 NP6030A Htur_5265 rrnAC1217 HVO_B0007 Hmuk_3266 NP5298A Hmuk_3163 rrnB0253 HQ1861A pNG6134 rrnAC1895 Hlac_1609 Htur_2889 Htur_1330 rrnAC2160 Htur_2095 Hbor_24790 Htur_0022 

305X     metal-binding transcriptional regulator, DtxR family
HQ1563A Htur_2267 Hbor_23560 rrnAC0496 Htur_1505 Htur_0711 Hbor_31920 Huta_0078 Hbor_23980 Hmuk_3271 Huta_2026 NP1496A rrnAC2037 Hlac_0171 Huta_0381 VNG2579G Hmuk_0388 VNG0530G HQ1710A HVO_0863 rrnAC1825 HVO_0538 Hmuk_2694 NP4726A Hmuk_2926 Huta_2024 VNG0835G NP2878A Hlac_0657 HVO_0819 Hbor_03660 VNG0536G 

1211X     transcriptional regulator, XRE family
HVO_0338 rrnAC2519 VNG2112C Hmuk_0846 HQ3058A NP1320A Huta_1789 Htur_2425 Hbor_28330 Hlac_0273 

905X     transcriptional regulator, XRE family
HQ2869A rrnAC1742 HVO_2421 VNG1616C Hmuk_1744 NP4796A Hbor_08540 Htur_2056 Huta_2767 Hlac_1971 

84.1.1.0.1.1.1X     transcriptional regulator, XRE family
NP3466A rrnAC0440 Hbor_16690 Htur_1565 VNG0878G HQ2664A Hmuk_2743 HVO_1559 Hlac_0868 Huta_2775 

666X     transcriptional regulator, CopG family
HQ2221A VNG0147C Hlac_2067 Huta_0269 Hbor_26670 Htur_0911 NP0252A Hmuk_1897 rrnAC1238 NP1034A Htur_0420 HVO_B0151 


DNA replication

286.0.1.0X     ORC complex protein Cdc6/Orc1
NP3258A Hlac_3641 Hmuk_0446 Htur_3152 Htur_3634 Htur_5244 pNG5082 pNG6174 HVO_C0057 Hlac_2833 HVO_1725 HVO_2293 Hlac_0001 HVO_2292 Htur_0706 Huta_1055 Htur_0001 Htur_0510 Htur_5104 Hlac_1524 rrnB0063 VNG6187G HVO_A0001 Hlac_2908 Hbor_37410 rrnAC2711 Hlac_2959 Hlac_3512 pNG7187 Hlac_1085 pNG1024 Hbor_00440 Htur_2434 HVO_B0001 VNG6272G HVO_A0072 Huta_1725 Hlac_1078 HQ3680A rrnAC2385 NP3096A Hlac_2631 Hbor_37520 VNG0045C Hlac_3111 Hbor_37550 Hlac_3510 NP6208A Hlac_2907 Huta_1887 HVO_A0064 VNG7138 Htur_4912 rrnAC1568 VNG7139 HVO_0001 Hlac_3367 Hlac_3217 HQ3269A HQ3268A rrnAC1569 VNG6363G VNG6164G Htur_5210 HVO_0634 Hbor_31040 Hbor_14700 Htur_4773 Htur_1155 Hbor_02110 HVO_0194 Htur_1254 HQ1001A Hbor_33490 HQ2959A Htur_3967 Htur_5222 pNG3013 Hmuk_3249 Hbor_34470 Hlac_2997 VNG1224G Hlac_2747 VNG2411G NP0588A NP0596A HQ2955A rrnB0004 rrnAC1053 HQ2953A HQ2952A rrnAC1262 Hbor_36740 Hmuk_0815 Htur_3916 Hlac_2958 Huta_1613 pNG5027 Hlac_3320 pNG6184 VNG6091G Hmuk_1003 rrnAC2862 HVO_C0001 Htur_2559 HVO_A0257 HVO_2042 VNG6150G VNG2271G Hlac_3539 VNG7070 Htur_1843 pNG5122 Huta_1077 Hmuk_1814 

286.1.0.1.1.0.0X     replicative DNA helicase Mcm
NP5106A rrnAC2762 Hbor_00720 HQ3662A NP3888A HVO_0220 Hmuk_1040 Huta_2167 rrnAC2318 VNG2181G Htur_5038 Hlac_2510 pNG3053 Hmuk_0635 Htur_0316 Hlac_0740 

894X     DNA primase
Hlac_2135 Huta_0194 Hmuk_1544 Hbor_07350 VNG1784C HVO_2321 rrnAC1720 Htur_3256 HQ3328A NP4538A 

1332X     DNA primase large subunit
Htur_0159 Huta_1650 VNG2254C Hmuk_0993 Hbor_00230 HQ3688A rrnAC2844 Hlac_2529 HVO_0173 NP0686A 

195X     DNA primase small subunit
Htur_2564 HVO_2697 NP3990A VNG1470G rrnAC0292 Hlac_1798 Huta_2753 Hmuk_2482 Hbor_11510 HQ2719A 

196X     Gins15
pNG3052 rrnAC0293 Hmuk_2483 Huta_2752 HVO_2698 Htur_2565 NP3992A VNG1471C Hbor_11520 HQ2718A Hlac_1797 

284X     DNA gyrase subunit A
Hbor_16520 Huta_0133 HVO_1573 NP3500A VNG0889G HQ2651A rrnAC0455 Hmuk_2730 Htur_2270 Hlac_0994 

285X     DNA gyrase subunit B
Huta_0132 Hbor_16530 NP3498A Hmuk_2729 HQ2652A Htur_2271 VNG0887G rrnAC0456 HVO_1572 Hlac_0995 

286.1.0.1.1.0.1X     DNA polymerase II large subunit
Htur_3690 HQ3461A Hlac_0150 VNG2338G NP0476A Hmuk_0763 rrnAC2691 HVO_0065 Hbor_01600 Huta_1619 

1284X     DNA polymerase II small subunit
HVO_0003 Hlac_0003 HQ1003A NP0482A Htur_0004 Hbor_02130 Hmuk_0817 rrnAC2714 VNG2417G Huta_1610 

1336X     monomeric archaeal DNA polymerase sliding clamp
Htur_0162 VNG2256G Hbor_00260 Huta_1648 rrnAC2851 Hlac_2653 NP0554A Hmuk_1015 Hbor_37500 HQ3686A HVO_0175 

286.1.0.0.1X     DNA polymerase family B
Htur_1499 Huta_0375 Hmuk_2894 HQ1705A VNG0521G Hlac_0177 NP1508A rrnAC1831 Hbor_23610 HVO_0858 

22X     flap endonuclease 1
Hbor_13850 Hmuk_2779 Hlac_1613 rrnAC0032 Huta_2512 VNG1359G HQ2418A NP3784A Htur_1081 HVO_2873 

287X     DNA topoisomerase VI subunit A
VNG0884G Hbor_16550 Hlac_1315 Hmuk_2727 HVO_1570 NP3480A rrnAC0459 Htur_2285 Huta_0129 HQ2654A 

286.1.0.1.0X     DNA topoisomerase VI subunit B
VNG0885G Hmuk_2728 Hbor_16540 Hlac_1314 NP3482A HVO_1571 rrnAC0457 Htur_2284 Huta_0130 HQ2653A 

612.1.0X     replication factor A
Hmuk_0565 HVO_0519 Huta_2247 rrnAC2302 Hlac_0111 Hbor_26830 Htur_0415 HQ1435A VNG0133G NP0314A 

286.0.0.1X     replication factor C large subunit/replication factor C small subunit
Huta_1957 Htur_1913 rrnAC1744 Hmuk_1126 HVO_0145 NP0900A Hbor_08670 VNG1622G HVO_2427 Hbor_00570 HQ2729A VNG2240G Hbor_00010 Hmuk_1247 HQ3405A Hmuk_1757 Huta_3011 NP1782A Htur_0051 Hlac_2519 HVO_0203 HQ3671A rrnAC2565 rrnAC2487 VNG2280G Hlac_1810 Htur_0027 NP1068A Hlac_0384 Huta_1927 

1463X     RNAse HII
Htur_0741 Hlac_1966 VNG1984G Huta_0985 NP2392A HQ3096A Hmuk_1323 HVO_1978 rrnAC3216 Hbor_05750 


Translation

116.0X     alanyl-tRNA synthetase
rrnAC0517 Huta_1929 Hlac_0719  Hmuk_1124 Htur_2655 HVO_0206 VNG2283G Htur_4881 Hbor_00600 Huta_0618 Hbor_11800 Htur_4727 Hlac_2498 rrnAC2561 HVO_2717 HQ2873A HQ3670A NP0710A Htur_4725 Htur_0033 Htur_4712 Hlac_0971 

686X     cysteinyl-tRNA synthetase
Hbor_21180 Htur_1825 rrnAC1292 HQ1654A HVO_1125 NP4440A VNG1097G Hmuk_2181 Hlac_0291 Huta_0052 

864X     aspartyl-tRNA synthetase
Hlac_1657 HQ1270A NP1168A Hmuk_3044 Hbor_25400 VNG0461G HVO_0677 Htur_2681 Huta_2727 rrnAC1657 

62X     glutamyl-tRNA synthetase
HVO_2726 Hlac_2322 VNG1153G Hbor_11940 Huta_2071 Htur_2537 NP3694A HQ2888A Hmuk_2609 rrnAC0085 

1276X     glycyl-tRNA synthetase
NP0328A Hmuk_0796 Hbor_01650 rrnAC2701 HQ3709A Hlac_0293 VNG2352G Htur_3710 Huta_1488 HVO_0054 

1449X     histidyl-tRNA synthetase
HVO_1854 Hlac_2219 Htur_3489 Hbor_04550 HQ1107A NP5044A rrnAC3183 Hmuk_1302 Huta_1986 VNG2005G 

895.1X     lysyl-tRNA synthetase
Htur_3478 Huta_1974 HQ1097A HVO_1867 VNG2017G rrnAC3173 NP2270A Hlac_2387 Hbor_04670 Hmuk_1293 

895.0.1X     methionyl-tRNA synthetase/isoleucyl-tRNA synthetase/leucyl-tRNA synthetase/valyl-tRNA synthetase
NP0288A Huta_2920 NP1192A VNG2547G Huta_1638 VNG2190G Hmuk_0901 Htur_0808 Huta_0205 Htur_0089 Hbor_16810 Htur_3665 HVO_0809 rrnAC2650 HQ1051A HVO_0452 Hmuk_2993 rrnAC2634 Hmuk_1055 Hlac_0366 Hbor_03120 Htur_1197 Huta_2914 HVO_2945 Hmuk_1536 NP0452A Hmuk_0682 Hlac_0447 Hlac_0018 HQ1572A Hlac_0887 HQ2671A HQ2317A NP0610A Hbor_24090 Huta_1825 Htur_3319 rrnAC1729 Hbor_27430 HVO_1547 VNG0326G VNG2223G rrnAC1800 rrnAC2947 

1369X     phenylalanyl-tRNA synthetase, alpha subunit
Hlac_2671 Hbor_03090 Htur_3622 NP0696A Hmuk_0664 VNG2504G Huta_1675 HVO_2948 HQ1049A rrnAC2966 

1370X     phenylalanyl-tRNA synthetase beta subunit
Htur_3623 NP0694A rrnAC2967 Hmuk_0663 VNG2505G HVO_2947 Hlac_2670 Huta_1676 HQ1050A Hbor_03100 

116.1X     prolyl-tRNA synthetase/threonyl-tRNA synthetase
Huta_2695 NP1796A NP2410A HVO_0870 HQ1715A Hmuk_3132 rrnAC3462 Htur_3199 Hlac_1764 VNG0403G Hlac_0777 VNG1835G Hbor_15280 HQ2579A Hbor_23500 Hmuk_1389 HVO_1684 rrnAC0166 Huta_0431 Htur_2787 

1442X     arginyl-tRNA synthetase
HVO_0324 rrnAC3169 Hlac_0169 Htur_3171 Hmuk_1291 HQ3239A NP0066A Huta_2012 Hbor_28480 VNG6312G 

1318X     seryl-tRNA synthetase
NP1692A HVO_1921 HQ3138A rrnAC2808 Hbor_05200 VNG2072G Hmuk_0744 Htur_0367 Hlac_2073 Huta_1764 

334.0X     tryptophanyl-tRNA synthetase
Huta_1670 HVO_2951 VNG2208G Hbor_03060 rrnAC2965 Hbor_15960 VNG2232G HQ1048A Htur_3620 Hlac_1863 Htur_3651 Hmuk_0665 HVO_A0127 NP0442A 

334.1X     tyrosyl-tRNA synthetase
NP2810A Hbor_00850 Hmuk_2565 VNG2237G Hlac_2505 Huta_2529 rrnAC0543 HVO_0138 HQ3400A Htur_2672 

748X     LSU ribosomal protein L1P
Hlac_2535 Hmuk_2186 Hbor_12250 Htur_1517 Huta_0254 NP4452A VNG1105G rrnAC1415 HQ2903A HVO_2757 

839X     LSU ribosomal protein L2P
VNG1692G rrnAC1608 Hmuk_1831 NP4860A Huta_2295 HQ2839A HVO_2561 Htur_2221 Hbor_10260 Hlac_2446 

842X     LSU ribosomal protein L3P
Hbor_10230 NP4854A VNG1689G HQ2842A Hlac_2449 Huta_2292 HVO_2564 rrnAC1611 Hmuk_1828 Htur_2218 

841X     LSU ribosomal protein L4P
VNG1690G NP4856A HQ2841A Hlac_2448 Huta_2293 Htur_2219 HVO_2563 rrnAC1610 Hmuk_1829 Hbor_10240 

829X     LSU ribosomal protein L5P
Hbor_10360 HQ2829A Hlac_2436 NP4880A VNG1705G Hmuk_1841 Huta_2305 Htur_2231 HVO_2551 rrnAC1598 

826X     LSU ribosomal protein L6P
NP4886A Hbor_10390 Hmuk_1844 Hlac_2433 Huta_2308 HVO_2548 VNG1709G HQ2826A Htur_2234 rrnAC1596 

76X     LSU ribosomal protein L7AE
NP3660A Hlac_1842 HQ2885A Hbor_12060 Huta_0750 Hmuk_2621 rrnAC0103 HVO_2737 VNG1157G Htur_2527 

1152X     LSU ribosomal protein L10AE
rrnAC2357 Hbor_27050 Hmuk_0653 Htur_0287 VNG0099G Hlac_0057 HQ1391A HVO_0484 Huta_2544 NP0416A 

749X     LSU ribosomal protein L10P
Hmuk_2185 Hlac_2534 HVO_2756 Htur_1518 NP4450A VNG1104G Hbor_12240 rrnAC1417 Huta_0255 HQ2902A 

747X     LSU ribosomal protein L11P
Hbor_12260 HQ2922A Hmuk_2187 NP4454A Htur_1514 VNG1108G rrnAC1414 HVO_2758 Hlac_1983 Huta_0252 

750X     LSU ribosomal protein L12AE
Hlac_2533 VNG1103G HVO_2755 Hmuk_2184 Hbor_12230 Htur_1519 NP4448A rrnAC1418 HQ2901A Huta_0256 

50X     LSU ribosomal protein L13P
Hlac_1821 HVO_2778 VNG1138G Htur_2549 NP2838A HQ2939A Huta_2519 Hmuk_2594 Hbor_12510 rrnAC0065 

832X     LSU ribosomal protein L14P
Htur_2228 HQ2832A VNG1701G NP4874A Hlac_2439 rrnAC1602 Huta_2302 HVO_2554 Hmuk_1838 Hbor_10330 

1038X     LSU ribosomal protein L15E
Htur_2795 VNG0177G Hlac_0413 rrnAC2065 Huta_2385 HVO_0561 HQ1424A Hmuk_0277 NP0246A Hbor_26510 

821X     LSU ribosomal protein L15P
VNG1718G Huta_2314 Hmuk_1850 rrnAC1590 Hbor_10450 Hlac_2427 HVO_2542 NP4898A HQ2820A Htur_2240 

49X     LSU ribosomal protein L18AE
Hbor_12520 HVO_2779 Hlac_1820 Htur_2550 HQ2940A VNG1137G Huta_2520 Hmuk_2593 rrnAC0064 NP2836A 

824X     LSU ribosomal protein L18P
Htur_2237 Hmuk_1847 NP4892A VNG1714G rrnAC1593 Hbor_10420 Hlac_2430 HVO_2545 HQ2823A Huta_2311 

825X     LSU ribosomal protein L19E
rrnAC1594 Hmuk_1846 NP4890A Hbor_10410 Hlac_2431 HVO_2546 VNG1713G HQ2824A Huta_2310 Htur_2236 

172X     LSU ribosomal protein L21E
Hbor_12170 NP3684A Hmuk_2674 Htur_2388 VNG1170G Hlac_2277 Huta_0624 rrnAC0260 HVO_2749 HQ2896A 

837X     LSU ribosomal protein L22P
HVO_2559 rrnAC1606 Hmuk_1833 Huta_2297 HQ2837A Hbor_10280 Hlac_2444 Htur_2223 NP4864A VNG1695G 

840X     LSU ribosomal protein L23P
VNG1691G rrnAC1609 Huta_2294 NP4858A HQ2840A Hlac_2447 HVO_2562 Htur_2220 Hbor_10250 Hmuk_1830 

404X     LSU ribosomal protein L24A
Huta_0893 NP0814A Htur_2641 Hlac_0899 HQ1241A VNG0374G Hmuk_2938 HVO_0719 Hbor_24980 rrnAC0698 

78X     LSU ribosomal protein L24E
VNG1159G Hmuk_2623 NP3664A HQ2883A Htur_2525 HVO_2739 Hlac_1844 Hbor_12080 Huta_0752 rrnAC0104 

831X     LSU ribosomal protein L24P
NP4876A Htur_2229 VNG1702G HQ2831A Hlac_2438 rrnAC1601 Huta_2303 HVO_2553 Hbor_10340 Hmuk_1839 

835X     LSU ribosomal protein L29P
Hmuk_1835 HQ2835A Hlac_2442 rrnAC1604 HVO_2557 Hbor_10300 Htur_2225 NP4868A VNG1698G Huta_2299 

822X     LSU ribosomal protein L30P
VNG1716G Htur_2239 rrnAC1591 HQ2821A Hmuk_1849 NP4896A Huta_2313 Hlac_2428 Hbor_10440 HVO_2543 

1423X     LSU ribosomal protein L31E
Huta_0999 Htur_0234 HQ3423A rrnAC3113 Hmuk_1233 NP1014A HVO_0116 Hlac_0827 Hbor_01070 VNG2467G 

91.0.1.0X     LSU ribosomal protein L32E
rrnAC1595 NP4888A Huta_2309 Hmuk_1845 Hbor_10400 VNG1711G HVO_2547 Hlac_2432 HQ2825A Htur_2235 

869X     LSU ribosomal protein L37AE
HQ1283A HVO_0654 Huta_2672 VNG0239C Hbor_25550 rrnAC1669 Hlac_0564 Hmuk_0014 NP5232A Htur_1481 

456X     LSU ribosomal protein L37E
Hlac_2045 HQ2892A rrnAC0799a Hbor_11890 NP4310A Htur_2925 Hmuk_2096 Huta_0673 HVO_2722 VNG1494G 

1422X     LSU ribosomal protein L39E
Huta_1000 HQ3424A rrnAC3112 Htur_0233 Hmuk_1234 NP1012A HVO_0115 Hlac_0828 VNG2469G Hbor_01080 

1555X     LSU ribosomal protein L44E
Huta_2788 Hbor_25160 HQ1253A Hmuk_2878 Htur_0872 VNG0551G Hlac_1011 NP1614A HVO_0701 rrnAC3514 

55X     SSU ribosomal protein S2P
Hmuk_2599 HVO_2773 HQ2934A Hbor_12460 Hlac_1826 NP2848A Huta_2514 VNG1143G Htur_2544 rrnAC0070 

754X     SSU ribosomal protein S3AE
Huta_0722 rrnAC1429 HQ2358A Hbor_20960 Hmuk_2131 NP3210A Hlac_0618 Htur_1398 VNG0787G HVO_1145 

836X     SSU ribosomal protein S3P
Hmuk_1834 Hlac_2443 rrnAC1605 Huta_2298 HVO_2558 HQ2836A Hbor_10290 Htur_2224 VNG1697G NP4866A 

830X     SSU ribosomal protein S4E
Hbor_10350 NP4878A Hlac_2437 VNG1703G HQ2830A Htur_2230 rrnAC1600 Huta_2304 Hmuk_1840 HVO_2552 

46X     SSU ribosomal protein S4P
Hmuk_2590 HQ2943A Hbor_12560 NP2830A Huta_2523 rrnAC0059 Htur_2553 Hlac_1817 HVO_2783 VNG1133G 

823X     SSU ribosomal protein S5P
Htur_2238 Hmuk_1848 VNG1715G rrnAC1592 Hlac_2429 HVO_2544 HQ2822A NP4894A Hbor_10430 Huta_2312 

1092X     SSU ribosomal protein S6E
Hlac_2128 HVO_1827 Hmuk_0255 VNG2514G NP1368A Htur_3407 Hbor_03790 HQ1070A Huta_0937 rrnAC2212 

1175X     SSU ribosomal protein S7P
Htur_0359 VNG2657G NP0124A Huta_2384 HVO_0354 rrnAC2423 Hlac_0100 HQ3390A Hbor_28160 Hmuk_0509 

793X     SSU ribosomal protein S8E
Htur_2474 Hbor_08040 Hlac_1967 Huta_0917 rrnAC1511 NP4798A HVO_2373 VNG1668G Hmuk_1797 HQ3309A 

827X     SSU ribosomal protein S8P
Hbor_10380 Huta_2307 Hlac_2434 Hmuk_1843 NP4884A HVO_2549 VNG1707G HQ2827A Htur_2233 rrnAC1597 

51X     SSU ribosomal protein S9P
HQ2938A Hlac_1822 HVO_2777 Hbor_12500 VNG1139G Htur_2548 Huta_2518 NP2840A Hmuk_2595 rrnAC0066

381.0X     SSU ribosomal protein S10P
HQ2743A NP4090A Htur_1381 VNG0433C rrnAC0660 Huta_0879 HVO_1392 Hlac_1403 Hbor_18430 Hmuk_3072 

381.1X     SSU ribosomal protein S10P
NP0306A HQ3384A HVO_0360 Hmuk_0496 Huta_0810 Htur_3065 Hbor_28100 rrnAC2405 Hlac_0157 VNG2648G 

47X     SSU ribosomal protein S11P
Hbor_12550 HQ2942A NP2832A Huta_2522 Hmuk_2591 rrnAC0061 Htur_2552 Hlac_1818 VNG1134G HVO_2782 

1176X     SSU ribosomal protein S12P
Hbor_28170 VNG2658G rrnAC2424 NP0122A Huta_2383 HVO_0353 Hlac_0101 Hmuk_0510 Htur_0358 HQ3391A 

45X     SSU ribosomal protein S13P
Huta_2524 Hmuk_2589 Htur_2554 VNG1132G HQ2944A Hbor_12570 rrnAC0058 Hlac_1816 HVO_2784 NP2828A 

828X     SSU ribosomal protein S14P
NP1768A HVO_2550 Hbor_10370 HQ2828A VNG1706G Hmuk_1842 Hlac_2435 NP4882A Huta_2306 Htur_2232 rrnAC1598a 

751X     SSU ribosomal protein S15P
Hbor_20930 Huta_0725 Hmuk_2134 Hlac_0615 VNG0790G rrnAC1426 Htur_1401 HQ2361A HVO_1148 NP3204A 

42X     SSU ribosomal protein S17E
pNG7228 Htur_1889 VNG1433G NP1992A Hlac_2338 Huta_0766 HVO_2475 Hbor_11080 HQ3016A rrnAC0055 Htur_3917 Hmuk_2585 

833X     SSU ribosomal protein S17P
HQ2833A Hlac_2440 rrnAC1603 Htur_2227 NP4872A Hmuk_1837 VNG1700G HVO_2555 Huta_2301 Hbor_10320 

1446X     SSU ribosomal protein S19E
VNG2010G Hbor_04600 Huta_1981 rrnAC3179 HVO_1858 NP2282A Hlac_2312 Htur_3485 HQ1104A Hmuk_1299 

838X     SSU ribosomal protein S19P
rrnAC1607 NP4862A HVO_2560 Huta_2296 Hmuk_1832 HQ2838A Hbor_10270 Hlac_2445 Htur_2222 VNG1693G 

1201X     SSU ribosomal protein S24E
Hmuk_1171 rrnAC2488 Huta_1956 NP5074A Hlac_2393 Hbor_05010 HVO_1896 Htur_3055 HQ1340A VNG2048G 

1554X     SSU ribosomal protein S27E
Hbor_25170 Htur_0871 VNG0550G Hmuk_2879 HQ1254A Huta_2789 Hlac_1010 rrnAC3513 NP1616A HVO_0700 

77X     SSU ribosomal protein S28E
NP3662A Hmuk_2622 HQ2884A Hbor_12070 HVO_2738 rrnAC0103a Hlac_1843 Htur_2526 Huta_0751 VNG1158G 

1186X     translation initiation factor 1
HVO_B0284 Hlac_2078 NP0388A Htur_3580 HQ3162A rrnAC2445 Hbor_08330 Huta_2534 HVO_1946 Htur_3637 Hbor_05410 NP3572A Hmuk_0627 VNG2584C 

667X     translation initiation factor 1A
Hmuk_0702 Htur_0057 Hmuk_0400 Hlac_1849 Huta_1606 Hbor_00870 rrnAC2474 Huta_0777 NP0334A rrnAC1241 Hlac_2368 NP1258A  VNG1756G HVO_0136 HQ1727A Hbor_03260 Htur_2847 VNG2234G HQ3399A 

1553X     translation initiation factor 2 subunit alpha
Hbor_25180 Htur_0870 VNG0549G HQ1255A Hmuk_2880 Hlac_1009 NP1618A Huta_2790 HVO_0699 rrnAC3512 

98.1.0.1X     translation initiation factor 2 subunit beta
rrnAC1124 VNG1262G HQ2850A Hbor_15360 Hlac_0818 rrnAC0138 Huta_0779 Hmuk_2410 Huta_0820 NP0406A Hbor_07070 HVO_2242 Hmuk_1324 NP4314A HQ2573A Htur_2830 HVO_1678 

987X     translation initiation factor 5A
Hbor_07140 VNG1768G HQ3348A Hmuk_1604 Huta_2581 rrnAC1929 Htur_3103 Hlac_1578 HVO_2300 NP4752A 

1424X     translation initiation factor 6
Htur_0235 Hbor_01060 Huta_0998 HVO_0117 VNG2466a rrnAC3113a HQ3422A NP1016A Hmuk_1232 Hlac_0826 

628.1X     translation initiation factor 2 subunit gamma, translation initiation factor eaIF-5B, translation elongation factor 1A, translation elongation factor 2
HVO_1901 Hlac_0156 VNG1676G Huta_2209 HQ1335A Hlac_0152 Htur_3066 Huta_0811 Htur_2206 HVO_2413 HQ3074A rrnAC2406 NP0304A VNG1997G HVO_1963 rrnAC2413 VNG2056G rrnAC2827 NP1740A Htur_3452 Huta_1155 Htur_0366 Htur_0755 Hmuk_0730 HVO_2575 HVO_0356 Huta_2679 HVO_0359 Hlac_0070 HQ2800A Hlac_2060 Hmuk_0504 rrnAC1619 NP0130A Huta_2874 Hbor_08460 NP5084A HQ3385A rrnAC3203 Hbor_05590 HQ3388A Hlac_2398 VNG2654G Hbor_05060 NP4982A Hbor_10090 VNG2649G Hmuk_0497 Hmuk_1312 Hbor_28110 Hbor_28140 Hmuk_1813 

173X     translation elongation factor 1B
NP3686A HVO_2752 VNG1173G HQ2898A rrnAC0261 Hmuk_2675 Huta_0625 Htur_2604 Hlac_2341 Hbor_12200 

407X     D-aminoacyl-tRNA deacylase
HQ1244A HVO_0716 rrnAC0704 NP0808A VNG0378C Hbor_25010 Htur_1372 Hlac_0902 Huta_2476 Hmuk_2934 

142X     nascent polypeptide associated complex NAC
NP0354A HVO_1382 VNG0424C rrnAC0214 Hmuk_3183 Htur_0799 Huta_0227 Hbor_18540 Hlac_1390 HQ2399A 

916X     peptidyl-tRNA hydrolase
Htur_1472 NP5224A HQ1279A VNG0243a Huta_2662 HVO_0659 Hbor_25500 rrnAC1774 Hlac_0573 Hmuk_0020 

541X     peptide chain release factor subunit 1/cell division protein pelota
Htur_3174 HQ3241A Hmuk_2121 NP4344A rrnAC3164 HQ1802A NP0270A HVO_0321 VNG1506G rrnAC0965 Htur_3138 Huta_2010 Htur_2861 Hlac_2030 HVO_2880 Hlac_0170 VNG2131G Huta_2924 Hbor_28500 Hmuk_1289 Hbor_13920 

626.1X     translation factor SUA5
HQ3708A Huta_1547 Hlac_0404 NP1420A Hbor_29370 Htur_0046 HVO_0253 Hmuk_0888 VNG2312C rrnAC2602 


RNA modification

1504X     sRNP protein Cbf5
HVO_2493 rrnAC3342 Huta_2322 HQ2764A VNG1729G Hmuk_1733 Hbor_09230 Hlac_1812 NP4916A Htur_2256 

1552X     sRNP protein Nop10p
Hbor_25190 VNG0548C Hmuk_2881 HQ1256A NP1620A Huta_2791 rrnAC3511 HVO_0698 Htur_0869 Hlac_1008 

29X     sRNP protein GAR1
Htur_1828 rrnAC0040 Huta_2506 Hlac_0716 NP3810A VNG1366H Hmuk_2789 HVO_1108 HQ1504A Hbor_22960 

490X     fibrillarin
NP2062A Hbor_15440 rrnAC0865 HQ2567A Hmuk_2238 Hlac_1042 Htur_2087 Huta_0406 VNG1176G HVO_1669 

489X     ribosome biogenesis protein Nop56p
HQ2568A Hmuk_2237 Hbor_15430 rrnAC0864 NP2064A Htur_2086 Hlac_1041 Huta_0407 HVO_1670 VNG1174G 

1354X     NMD3 protein involved in nonsense mediated RNA decay
Hbor_01210 Huta_1010 VNG2474C NP1358A Hmuk_1198 HQ3435A Hlac_2215 HVO_0100 Htur_0203 rrnAC2903 

1312.0X     endoribonuclease L-PSP
Htur_3032 HQ1769A HVO_A0289 Htur_4748 pNG7235 pNG7321 Hlac_0419 VNG2099C Hmuk_0835 Htur_3443 pNG7334 HVO_1621 Htur_4710 rrnAC2797 HVO_0459 Hbor_27350 Hmuk_0939 NP0566A Hbor_33450 HVO_B0238 HVO_B0258 Htur_2931 Htur_4146 Hbor_37940 Htur_3922 Huta_1777 Hlac_2605 

681X     putative tRNA methyltransferase-associated protein
HVO_1131 VNG1090H rrnAC1284 Hbor_21130 Htur_1056 HQ1659A Hmuk_2176 Huta_0049 NP2744A Hlac_0944 

1451X     tRNA pseudouridine synthase
Hbor_04540 NP5042A HVO_1852 Hmuk_1305 HQ1108A Huta_2002 Htur_3371 Hlac_1665 rrnAC3188 VNG2003G 

169X     dimethyladenosine transferase
Hlac_2104 Huta_0621 rrnAC0257 NP3678A Hbor_12140 VNG1165G Hmuk_2671 Htur_2392 HVO_2746 HQ2878A 

39X     tRNA-dihydrouridine synthase
NP2026A HQ3013A Hlac_2335 VNG1431C Hmuk_2582 Htur_1893 Huta_0763 HVO_2478 rrnAC0052 Hbor_11110 

98.1.0.0X     TRAM domain protein, includes rRNA methyltransferase
Hlac_3102 rrnAC0682 HVO_0180 VNG7140 Huta_1792 VNG6437C Hlac_1299 rrnAC1808 NP6228A rrnAC2854 rrnAC1189 Htur_1298 Hmuk_3210 VNG2263G Htur_0165 Hlac_3644 Hlac_0552 pNG2002 HVO_B0287 Hbor_24440 Huta_2908 NP1238A NP1132A VNG0287a Hbor_00350 Hlac_0434 HQ1172A Htur_4614 VNG6090C Hmuk_1019 HQ3685A Htur_4910 HQ3061A pNG6007 Hlac_3306 VNG7069 HVO_0769 

633X     ribonuclease P protein subunit Rpp14
HQ1515A rrnAC1175 NP3736A Hmuk_2400 HVO_1092 Htur_1706 Hbor_22810 VNG1279H Hlac_0962 Huta_2801 

713X     ribonuclease P protein subunit Rpp21
HVO_1167 Hlac_0943 Hbor_20730 VNG0599C Hmuk_1998 Huta_0089 HQ2501A Htur_1044 NP4480A rrnAC1349 

834X     ribonuclease P protein subunit Rpp29
Hlac_2441 rrnAC1603a HQ2834A Htur_2226 Hmuk_1836 HVO_2556 VNG1699C Hbor_10310 NP4870A Huta_2300 

635X     ribonuclease P protein subunit Rpp30
Hmuk_2397 VNG1281H Huta_0526 HQ1513A HVO_1094 rrnAC1177 Htur_1704 Hlac_0960 Hbor_22830 NP3726A 

1324X     SSU processosome protein Utp24
VNG2054H HVO_1900 Hmuk_0729 Hlac_2397 HQ1336A Htur_3453 rrnAC2828 Huta_2208 Hbor_05050 NP5082A 

1131X     tRNA adenylyltransferase
Hlac_0336 VNG0137G Hbor_26800 Huta_2250 HQ1438A NP0320A Htur_0418 HVO_0521 rrnAC2298 Hmuk_0562 

110.0X     beta-lactamase family protein involved in RNA processing
Hmuk_3129 Htur_3402 HVO_1797 NP0670A Huta_2698 HQ1716A HVO_0874 HQ1121A HQ1996A Hmuk_2052 VNG0401G Hlac_0966 VNG2512G Hbor_04230 NP0210A Huta_1893 Htur_2598 HQ2326A rrnAC2133 rrnAC0155 rrnAC1310 Hbor_23470 Hlac_1796 Hmuk_0378 

368X     rRNA/tRNA methyltransferase
Hmuk_2830 Hbor_16210 VNG0499G rrnAC0628 Htur_2033 HVO_1594 NP4072A Hlac_1485 Huta_0341 HQ2637A 

1368X     tRNA intron endonuclease
Huta_1669 HVO_2952 Hbor_03050 VNG2210G HQ1047A Hlac_2070 Htur_3615 NP0444A rrnAC2964 Hmuk_0666 

14X     RNA methyltransferase, TrmH family
Hbor_14320 Hlac_1382 Huta_2656 HVO_2906 Hmuk_2774 Htur_1842 NP3772A HQ2467A rrnAC0018 VNG1347C 

1308X     N2,N2-dimethylguanosine tRNA methyltransferase
HQ3646A NP0194A Hmuk_0713 HVO_0236 Hlac_2358 rrnAC2788 Huta_1529 Hbor_29540 Htur_3148 VNG2088G 

1040X     ribonuclease II
HQ3180A Hbor_28040 rrnAC2072 Htur_3094 Huta_0142 VNG2647G Hlac_0359 NP0874A Hmuk_0272 HVO_0388 

98.0.0.1.1.0.0.1.0.1X     N2-methylguanosine tRNA methyltransferase
Htur_0132 Hmuk_0722 HVO_0156 VNG2242C Huta_1249 Hlac_2630 Hbor_00050 HQ3407A NP1066A rrnAC2834 

907.1X     ribonuclease H
pNG7077   Hbor_24830 VNG0255C Huta_1207 Htur_1544 Htur_2623 NP5188A HVO_0732 HQ4019A rrnAC3320 Htur_2587 HQ1228A HQ2432A Hlac_0307 Hmuk_3066 Hbor_33080 Hmuk_2875 Hbor_35820 

910X     tRNA pseudouridine synthase TruD
VNG0243C Huta_2665 rrnAC1758 HVO_0658 Htur_1474 Hlac_0572 HQ1281A NP5228A Hbor_25520 Hmuk_0017 

540X     beta-lactamase superfamily protein, includes ribonuclease Z
HQ2036A NP4346A Hlac_0076 Huta_2921 HVO_0144 Htur_0053 rrnAC0963 rrnAC2500 VNG1503C HVO_2763 Huta_2187 HQ3403A Hlac_1860 Hbor_12310 Hbor_29660 NP2254A VNG2239C Htur_2866 Hmuk_1067 Hmuk_2119 HQ2927A 


Protein modification

260X     diphthamide synthase subunit DPH1
HQ2590A Huta_2799 Hmuk_2492 VNG0854C Htur_1803 NP3154A Hbor_15900 HVO_1631 Hlac_0813 rrnAC0405 

742.0X     diphthine synthase (DPH5)
NP1884A HVO_0916 Hmuk_1953 rrnAC1406 Hbor_23080 VNG1118G HQ1603A Hlac_0892 Huta_0243 Htur_2752 

980X     deoxyhypusine synthase
Htur_3109 Hbor_07110 NP4578A Huta_2574 VNG1432G Hmuk_1329 HQ2852A HVO_2297 rrnAC1918 Hbor_31970 Hlac_1997 HVO_B0182 

98.0.0.1.0.0X     protein L-isoaspartate (D-aspartate) O-methyltransferase
Huta_2559 Huta_2560 Htur_0347 Hlac_0343 NP0020A rrnAC2258 Hlac_0342 rrnAC2256 NP0018A Hbor_26940 HQ1357A Hmuk_0525 Htur_0346 Hmuk_0523 HVO_0474 VNG0089G 

81X     methionine-R-sulfoxide reductase
Hlac_1317 HQ2921A HQ1930A Htur_2689 rrnAC0109 Hmuk_2627 NP0048A Huta_2643 Hbor_06730 VNG1404G HVO_2234 

785X     peptide methionine sulfoxide reductase
HQ1843A HQ2324A Htur_2322  Huta_2075 rrnAC2024 VNG1180G HQ1929A NP0038A Hmuk_0190 rrnAC1491 Hbor_37270 HVO_A0230 Hlac_0830 Htur_5202 

603.1.0.0.0X     thioredoxin
VNG7054 HVO_1342 Hlac_0239 Htur_4220 Hbor_21610 Huta_0326 Htur_4319 HQ2511A Hbor_18910 Hbor_27560 Htur_3540 NP4120A NP3704A Hmuk_3391 Hmuk_0312 HQ1629A VNG7155 HVO_0438 Hlac_3029 Hlac_0372 HVO_0964 VNG2600G rrnB0277 VNG6073G VNG6453G HQ1323A Hlac_2305 pNG7134 rrnAC2110 NP1310A Huta_0818 pNG6029 

63.0X     heat shock protein Hsp20
rrnAC2949 Htur_3667 Htur_2371 NP1078A rrnAC0087 Htur_3211 HQ1069A Htur_1928 Hbor_05740 NP0010A Huta_1417 Htur_0285 Hbor_27030 VNG0097G Hlac_2370 HQ1810A Huta_2547 VNG6201G HQ1393A Hbor_27440 Hlac_0344 Hbor_27450 Huta_2564 Hlac_0345 rrnAC2361 rrnAC2333 HVO_0451 Hmuk_0658 HVO_0450 HVO_0482 Hmuk_0982 Htur_1011 

5.1.0.1.1.1.1.1X     chaperone, GrpE family
Hlac_1291 rrnAC3340 VNG0494G Hbor_16230 Htur_2014 NP0216A Hmuk_2845 Huta_0309 HVO_1592 HQ2639A 

5.1.0.1.1.1.1.0X     chaperone, DnaK family
Hmuk_3239 Htur_2013 Hlac_0682 VNG0491G Hbor_16250 NP0218A Huta_0310 rrnAC3339 HVO_1590 HQ2640A Hmuk_2846 

5.1.0.1.0.1.1.0.1X     chaperone, DnaJ family
Hmuk_2534 Hmuk_2850 Huta_0290 rrnAC0839 Htur_1782 NP0346A HQ2641A Hbor_16260 HVO_1589 rrnAC3334 Hbor_22210 Htur_2099 Huta_0816 Htur_2011 Hlac_0681 VNG0489G HVO_1040 rrnAC0353 

1426X     prefoldin alpha subunit
Hbor_01040 rrnAC3116 Htur_0238 Huta_1329 HVO_0119 NP0184A VNG2465C Hlac_0822 HQ3420A Hmuk_1230 

874X     prefoldin beta subunit
Htur_1486 VNG0234C HQ1286A Hbor_25580 Hlac_0567 Huta_2676 HVO_0651 NP0612A rrnAC1680 Hmuk_0008 

1488X     peptidyl-prolyl cis-trans isomerase
Huta_1852 Hlac_1668 rrnAC3303 Htur_0518 Hmuk_1591 NP3056A Hbor_06580 HVO_2222 HQ3123A VNG1914G 

375X     peptidyl-prolyl cis-trans isomerase FKBP-type
HVO_1761 rrnAC0638 Hlac_3380 Htur_1667 HVO_A0500 Hbor_15820 Hmuk_2304 rrnAC1230 Hlac_0806 Huta_0515 NP3090A HQ3692A Huta_2287 NP2228A HVO_1637 HQ2586A VNG1294G HQ1886A 

977X     Lon-like protease
Huta_2897 VNG0303G Hbor_24330 Htur_0860 rrnAC1914 Hlac_1038 NP0910A Hmuk_3199 HQ1163A HVO_0783 

1086X     metallopeptidase, M29 family
Htur_0432 VNG2449G Huta_2557 Huta_1834 Htur_0278 Hmuk_0828 NP0872A Huta_0741 HQ3641A NP1140A HQ1359A VNG0096C Hlac_1671 Hbor_03780 NP0014A Hlac_2014 Htur_0343 HVO_1829 Hmuk_0528 Hlac_2666 HVO_0477 HVO_1774 VNG0186G rrnAC2726 Hmuk_0257 Hbor_29480 HVO_0242 rrnAC2261 Hbor_26980 rrnAC2181 VNG2546G HQ1074A 

1452X     oligopeptidase F
Hlac_2686 VNG2001G HQ1110A NP5040A Hbor_04480 Htur_3366 Huta_1161 Hmuk_1306 rrnAC3189 HVO_1847 

458X     aminopeptidase
Hbor_12270 HQ2923A Hlac_2234 HVO_2759 HVO_0826 Htur_0895 Hlac_0724 Huta_0675 rrnAC0799 VNG1498G NP4306A Hmuk_2098 Hbor_23910 

632X     proteasome alpha subunit
HVO_1091 VNG0166G HQ2454A rrnAC1773 Hbor_22800 rrnAC1174 Huta_2663 HVO_2923 Hlac_2172 HQ1516A Hbor_14490 NP3738A Hmuk_2401 Htur_1707 Hlac_0963 Htur_2273 Hmuk_0019 Huta_2802 

279X     proteasome beta subunit
Htur_1568 Huta_2664 VNG0880G HQ2661A Hbor_16660 rrnAC1772 rrnAC0442 Hlac_0608 Htur_2272 HVO_1562 NP3472A Hmuk_0018 

217.1X     proteasome subunit Rpn11
Hbor_21950 NP3222A Htur_2117 Huta_0716 Hmuk_1908 HQ1580A VNG0778C Hlac_2405 HVO_1016 rrnAC1439 

63.1X     heat shock protein Hsp20
Htur_3100 HVO_2303 NP5318A Htur_1293 Hmuk_1607 NP1744A VNG1771C rrnAC1867 Hbor_07180 Hlac_0637 Hbor_24480 Huta_1192 Hlac_2381 rrnAC1703 HQ1177A Huta_2583 Hmuk_3021 HQ3346A HVO_0766 VNG0283C 

215.1X     methionine aminopeptidase
rrnAC3421 Hbor_09760 Hmuk_1509 HQ3208A Htur_0549 NP3190A Hlac_2052 HVO_2600 Huta_0071 VNG1866G 

215.0X     metallopeptidase family M24
Hbor_19160 Htur_3264 Hmuk_2963 Htur_1427 Huta_0500 HVO_1309 HVO_0997 NP3076A rrnB0212 HQ3353A Htur_2880 Htur_2943 HVO_B0267 Hlac_1051 Hlac_0268 Hbor_21290 VNG1233G HVO_0414 rrnAC0322 VNG2622H HVO_A0376 Hbor_35230 Hmuk_2642 HVO_A0535 Hlac_1328 Htur_5221 Hbor_26200 VNG0723G Hlac_0202 Hbor_27780 HQ1363A 

238.0.1.0X     probable membrane-bound protease, CAAX prenyl protease family
HVO_1966 Huta_2684 HQ3078A Htur_0787 pNG6068 Htur_0151 Hbor_05980 NP1458A VNG0354C VNG1993H Hbor_33360 Hbor_05620 Htur_0752 HQ2097A Hmuk_1503 NP4990A HVO_1997 rrnAC3208 Hmuk_1317 rrnAC0355 Hlac_2468 Hlac_2288 HQ3083A 

933X     thermosome subunit
Huta_2121 Hlac_2662 Hmuk_0699 Hmuk_3203 Huta_2113 Hmuk_3292 NP1182A Htur_3659 Hlac_0416 HVO_0455 HQ3049A HQ1166A HVO_0778 Htur_0864 Hmuk_0971 Htur_3025 Hbor_27400 rrnAC2939 pNG7061 NP0570A Hbor_00920 Hbor_24360 NP6206A HVO_A0304 Huta_2902 Hlac_2284 rrnAC1815 VNG2226G HQ1387A HVO_0133 VNG2096G Huta_1270 rrnAC2891 NP1008A 

1051X     carboxypeptidase Taq
Hlac_1280 NP0944A Hmuk_0281 HVO_0417 HQ1367A Huta_0152 Htur_3535 Hbor_27750 VNG2616G rrnAC2092 

858X     metallopeptidase, M50 family
HVO_1862 Hlac_2383 VNG2012C rrnAC1637 Huta_1977 NP2278A Htur_3483 Hbor_04630 Hmuk_1296 HQ1101A rrnAC3176 Hbor_37340 

1203X     metallopeptidase, M22 family
rrnAC2490 NP5070A Hlac_2392 Hmuk_1173 Htur_3053 Hbor_05000 Huta_1954 HVO_1895 HQ1341A VNG2045G 

1443X     membrane-associated metalloprotease, M50 family
Huta_1973 Hlac_1683 Hbor_04720 VNG2019C Htur_0083 HQ1095A Hmuk_1292 NP2268A rrnAC3170 Htur_3477 HVO_1870 

271X     oligosaccharyl transferase STT3 subunit
VNG1068G Htur_2957 NP3720A HVO_1530 Hlac_1062 Huta_2808 Hbor_17000 HQ2681A rrnAC0431 Hmuk_2752 

263X     rhomboid family membrane protease
rrnAC0415 Huta_1671 VNG0858C HVO_1474 Htur_1794 Hbor_17590 Hlac_1491 Hmuk_2487 NP2230A Huta_0530 HQ1869A 

390X     rhomboid family membrane protease
VNG0361C Huta_2451 Htur_2632 Hmuk_2965 Hlac_0599 Hmuk_1002 NP1156A Hlac_0158 Hbor_34800 rrnAC0675 HQ1233A rrnAC2647 Huta_1458 HVO_0727 NP3724A Htur_3064 HQ2329A Hbor_24880 

1215X     leader peptidase, A24 family
Htur_0098 NP1276A HQ1021A Hlac_2136 VNG2285C Hmuk_0855 Huta_1780 Hbor_02510 HVO_2993 rrnAC2525 

684.1X     peptidase, M48 family
pNG7291 Hbor_02810 Htur_0154 rrnAC2906 HVO_A0045 Hlac_1110 Hbor_16270 Hlac_2574 Hmuk_1196 HQ3431A HVO_2904 Hlac_2015 Hbor_01190 Htur_0206 rrnAC1287 HVO_0102 Huta_1947 Htur_0890 Huta_1006 Hbor_14300 Hmuk_1994 Hmuk_3212 Htur_0795 Htur_0403 NP1484A rrnAC3544 rrnAC3038 rrnAC1354 VNG0129G Huta_1586 Htur_1995 Hmuk_0373 NP0964A 

84.1.0X     zinc-dependent protease, M50 family
Hbor_16740 Huta_0435 rrnAC0437 NP2704A HVO_1555 Hlac_0861 Hmuk_2747 VNG0875C Htur_1624 HQ2667A 


Biosynthesis of precursors

1.1X     carbamoyl-phosphate synthase large subunit
Hmuk_1632 NP4506A rrnAC3360 Huta_0069 Hbor_07880 VNG1814G Htur_3296 HVO_2361 HQ3311A Hlac_1720 

411.0.1.1.0X     carbamoyl-phosphate synthase small subunit
Htur_0779 rrnAC3363 Hlac_2325 HVO_2508 Hbor_09060 NP4830A HQ2774A Hmuk_1553 VNG1815G Huta_0417 

1254X     ribose-phosphate pyrophosphokinase
HVO_0233 Huta_0834 Htur_0087 NP0606A Hbor_29570 Hmuk_0911 HQ3650A VNG2203G rrnAC2630 Hlac_2178 Huta_1544 


Biosynthesis of Asp/Glu/Asn/Gln

251X     glutamate dehydrogenase
HVO_1451 NP1806A VNG0161G Hmuk_3134 Hlac_0802 Htur_4038 Huta_0589 rrnAC0775 NP6184A HVO_B0266 VNG1204G HQ1880A Htur_2942 Hmuk_3114 Htur_1158 rrnAC0384 pNG7157 HVO_1453 Htur_1074 NP1582A VNG0628G Hlac_1201 Htur_2811 Htur_1153 Hmuk_3380 Hbor_17860 Hbor_17850 

1304X     glutamine synthetase
Hbor_36200 Htur_3015 rrnAC2780 Hmuk_0709 NP4376A HVO_0239 HQ3643A Huta_1537 Hbor_29510 Hlac_2374 NP0076A VNG2093G Hbor_36410 Htur_5189 

718X     asparagine synthase
Hbor_22320 VNG0867G Hmuk_1987 Huta_0732 HQ1691A Htur_1754 HVO_1050 NP2978A rrnAC1359 Hlac_0611 

715X     aspartyl/glutamyl-tRNA(Asn/Gln) amidotransferase subunit A
Htur_4354 Htur_1769 HVO_1054 Hmuk_1993 rrnB0113 NP1456A NP0256A Huta_0085 VNG0872G Hlac_0835 HQ1687A rrnAC1355 Hbor_22360 NP4566A Hlac_2915 

716X     aspartyl/glutamyl-tRNA(Asn/Gln) amidotransferase subunit C
HVO_1053 rrnAC1356 NP1454A VNG0870G Hlac_0834 Htur_1768 Hmuk_1992 HQ1688A Huta_0084 Hbor_22350 

16X     aspartyl/glutamyl-tRNA(Asn/Gln) amidotransferase subunit B/glutamyl-tRNA(Gln) amidotransferase subunit E
NP1220A Hlac_1472 HVO_0684 Huta_2658 NP3774A Hbor_25340 Hlac_0431 rrnAC0023 HQ2468A Hmuk_3005 HQ1266A VNG1352G Hmuk_2776 Htur_1323 Huta_2734 HVO_2902 VNG0345G rrnAC1642 Hbor_14270 Htur_1837 

1535X     glutamyl-tRNA(Gln) amidotransferase subunit D/asparaginase
Hmuk_1652 HQ2776A rrnAC3442 HVO_2511 VNG1844G Htur_0584 Hlac_2272 Huta_3003 NP2492A Hlac_2140 HVO_A0302 Hbor_08830 Hbor_09030 Htur_0029 


Biosynthesis of glycine

560X     serine hydroxymethyltransferase
rrnAC0999 Hbor_37890 HQ2791A Huta_2245 VNG1414G Hmuk_2892 Huta_2947 Hmuk_2216 HVO_B0004 Hbor_13750 Hlac_2034 Htur_4709 NP2050A Htur_4749 Htur_4145 HVO_2862 Htur_1701 


Biosynthesis of histidine

1329X     ATP phosphoribosyltransferase
rrnAC2835 Hmuk_0752 Hlac_2637 NP1062A Htur_0135 Hbor_00100 Huta_1520 HVO_0161 VNG2247G HQ3412A 

1159X     phosphoribosyl-ATP pyrophosphatase
Hmuk_0549 Hbor_27590 rrnAC2371 Huta_1413 Htur_3547 HVO_0435 Hlac_0369 NP0470A HQ1300A VNG2596G 

1214X     phosphoribosyl-AMP cyclohydrolase
HQ1022A NP5154A Htur_0079 VNG2284G Huta_1781 Hlac_2182 Hmuk_0854 rrnAC2524 Hbor_02530 HVO_2992 

326.1.1X     aminotransferase, including histidinol-phosphate aminotransferase
Hlac_0235 rrnAC0529 NP0824A Hmuk_2375 HVO_0973 NP2140A NP4024A Hmuk_0141 Hbor_26130 rrnAC3495 HQ3364A Huta_0713 Hmuk_2149 Huta_2499 Hlac_1319 rrnB0206 Htur_2837 HVO_1699 VNG0502G HQ1237A HQ1407A VNG1121G Huta_0710 Htur_1121 rrnAC0691 Hlac_1344 Hlac_1393 VNG1582G HQ1632A Hlac_1580 Hbor_15130 Htur_1983 Hmuk_1911 VNG0981C Hmuk_2962 HVO_1266 HVO_1604 Hbor_16150 Huta_2538 NP4410A Hmuk_2821 HQ2629A HQ1812A HVO_0593 Hbor_19300 Htur_2619 rrnAC1434 NP5302A Hbor_19650 VNG0629G HVO_1295 Hbor_21520 rrnAC1934 Htur_1533 Hbor_35280 HVO_A0159 Htur_1900 VNG1033G rrnAC1251 Huta_0367 HVO_0591 Hlac_0832 Huta_2858 NP1666A Htur_1170 Hlac_3535 Hlac_0930 

735X     1-(5-phosphoribosyl)-5-[(5-phosphoribosylamino)methylideneamino] imidazole-4-carboxamide isomerase/imidazole glycerol phosphate synthase subunit hisF
Huta_2122 Htur_0105 HVO_2988 Hlac_0547 HVO_1044 Huta_0630 NP1268A rrnAC1394 HQ1025A Hmuk_1964 VNG0862G NP4158A rrnAC2529 Hbor_02580 Hmuk_0859 Htur_1791 VNG2294G Hlac_2699 HQ1695A Hbor_22260 

411.0.1.0X     imidazole glycerol phosphate synthase subunit hisH
NP0082A Hlac_0375 VNG2087G Hmuk_0716 HQ1384A rrnAC2794 Huta_1775 Htur_3153 Hbor_27470 HVO_0448 

1226X     imidazoleglycerol-phosphate dehydratase
Hbor_02590 NP2258A HQ1026A Htur_0107 HVO_2986 rrnAC2555 Hmuk_0863 Huta_2124 Hlac_2701 VNG2295G 

181X     histidinol dehydrogenase
Hlac_2478 Hmuk_2450 Huta_0450 HVO_2675 VNG1444G rrnAC0272 NP2876A Htur_1869 Hbor_11320 HQ2720A 


Biosynthesis of chorismate

230.1X     2-amino-3,7-dideoxy-D-threo-hept-6-ulosonate synthase
Hbor_24270 NP3160A HVO_0790 Huta_1178 VNG0309C HQ1156A HVO_2106 Hmuk_3036 rrnAC1881 Hlac_1274 Htur_0853 

963X     3-dehydroquinate synthase II
Hbor_24250 Htur_0813 HQ1155A rrnAC1879 HVO_0792 Hmuk_3035 Hlac_1277 Huta_1180 VNG0310C NP2238A 

961X     3-dehydroquinate dehydratase
Hmuk_3033 HQ1154A Hbor_24230 Huta_1182 Htur_0817 HVO_0602 Hlac_0600 NP2240A VNG0314G HVO_0603 rrnAC1877 

409X     shikimate dehydrogenase
Hbor_25040 HQ1245A HVO_0713 Htur_1368 HVO_0712 Htur_4686 NP0806A rrnAC0707 Hlac_0456 VNG0382G Hmuk_2932 Huta_2478 

439X     shikimate kinase
Huta_3025 rrnAC0753 HVO_1323 Hmuk_2348 Hlac_1876 Hbor_19080 HQ2762A Htur_5133 NP3982A VNG1245C 

89X     3-phosphoshikimate 1-carboxyvinyltransferase
Hbor_19170 HVO_1308 NP3078A rrnAC0127 Htur_1429 HQ3358A VNG1232G Hlac_0687 Hmuk_2641 Huta_0495 

88X     chorismate synthase
Hlac_1114 Htur_1434 HVO_1306 Hbor_19190 HQ3357A NP3082A VNG1230G Hmuk_2640 Huta_0181 rrnAC0124 


Biosynthesis of phenylalanine and tyrosine

438X     chorismate mutase
HVO_1322 rrnAC0752 Hlac_1875 Hmuk_2349 Huta_3024 Hbor_19090 VNG1244C NP3980A HQ2763A Htur_5134 

1365X     prephenate dehydratase
rrnAC2950 Hlac_0264 NP0106A HQ1385A Huta_1264 Htur_3673 Hbor_27460 HVO_0449 VNG2222G Hmuk_0983 

314X     prephenate dehydrogenase
HVO_1312 HQ3352A Hlac_1779 Htur_1424 Huta_0273 Hmuk_2357 rrnAC0512 NP3358A Hbor_19130 VNG1235C 


Biosynthesis of tryptophan

410.1X     aminodeoxychorismate synthase, subunit I/anthranilate synthase, component I
Hbor_10770 Htur_1366 pNG7327 Huta_2480 HQ3167A Hlac_1941 HQ1784A Hmuk_1769 Huta_1283 VNG0384G HVO_0710 Hmuk_2930 HVO_2454 Htur_2140 Htur_4701 NP0802A rrnAC0709 rrnAC1518 VNG1647G Hbor_25060 Hlac_0459 NP3342A 

411.0.1.1.1.0X     anthranilate synthase and aminodeoxychorismate synthase, glutamine amidotransferase subunits
Huta_2481 Hbor_10760 Htur_1365 HQ3166A rrnAC1517 Hlac_1942 Hmuk_1768 Hmuk_2929 HVO_0709 VNG0386G HQ1783A Htur_4702 Htur_2139 HVO_2453 Htur_4751 VNG1646G rrnAC0710 Hbor_25070 pNG7325 Hlac_0460 NP3344A NP0800A Huta_1284 

800X     anthranilate phosphoribosyltransferase
VNG1649G HVO_2226 Hbor_10790 Hlac_0088 Huta_1281 Hlac_1939 Hmuk_1771 NP3062A HQ3169A Htur_0513 rrnAC3306 NP0532A HVO_2456 Hbor_06610 Hmuk_1586 Htur_4155 HQ3122A Huta_1762 Htur_2142 NP3338A VNG1912G rrnAC1520 

799X     phosphoribosylanthranilate isomerase
HVO_2455 VNG1648G Hbor_10780 Huta_1282 Hlac_1940 HQ3168A Hmuk_1770 NP3340A rrnAC1519 Htur_2141 

965X     indole-3-glycerol phosphate synthase
VNG0305G HVO_0787 Hmuk_3039 rrnAC1886 NP3166A HQ1159A Huta_1169 Hbor_24300 Htur_0856 Hlac_1271 

964X     tryptophan synthase alpha chain
HVO_0789 Hbor_24280 rrnAC1884 Htur_0854 HQ1157A Hlac_1273 NP3162A VNG0308G Hmuk_3037 Huta_1171 

97.0X     tryptophan synthase beta chain
HVO_0788 rrnAC1885 Htur_3184 Hlac_1272 NP3164A HQ1158A Hmuk_0583 Hbor_24290 NP3502A Hmuk_3038 Huta_0568 Htur_0855 VNG0307G Huta_1170 


Biosynthesis of arginine from ornithine

660.0X     ornithine carbamoyltransferase
Hlac_2611 Hmuk_0777 Huta_1497 NP5268A Huta_1494 Hbor_01780 HQ3719A VNG6315G HVO_0041 rrnAC2672 Htur_0323 

1271X     argininosuccinate synthase
HVO_0049 Hlac_2619 VNG2437G Hbor_01700 Htur_0331 NP5252A HQ3711A Huta_1505 rrnAC2683 Hmuk_0769 

20.0X     argininosuccinate lyase
Hmuk_0770 VNG2436G Hlac_2618 HVO_0048 Huta_1504 rrnAC2681 Htur_0330 Hbor_01710 NP5254A HQ3712A 


Biosynthesis of serine and cysteine

241X     2-hydroxyacid dehydrogenase, including D-3-phosphoglycerate dehydrogenase
VNG1437G Hmuk_2560 Hlac_1547 Huta_1349 Hbor_01010 NP4720A Hlac_2577 HQ1043A HVO_2648 VNG2424G Huta_0771 rrnAC2451 HVO_0122 rrnAC0362 VNG0104G HVO_2968 Hmuk_0199 Htur_3870 rrnAC2056 HQ2909A Hbor_02900 HVO_1932 Htur_0077 HVO_B0264 Htur_2939 Hlac_0393 Hlac_3272 HQ2066A rrnAC1762 Htur_3563 NP0272A Hbor_08320 Hmuk_0793 Hbor_11220 rrnAC2696 Htur_2328 Huta_1491 Hlac_1052 Hlac_2722 Htur_1883 

199.1.0X     phosphoserine phosphatase
HQ1044A Hbor_02910 Hmuk_0821 Huta_0222 rrnAC2717 Htur_0070 Hlac_2730 NP0274A VNG2423G HVO_2965 

97.1.1X     cysteine synthase
Hbor_15620 Huta_0932 Hlac_1358 HVO_1439 HQ2556A Hlac_1263 Hlac_1763 NP3116A rrnAC1236 NP4748A HVO_1654 Hmuk_1337 Htur_1013 Hmuk_2310 VNG0606G Htur_1674 rrnAC0137 Hbor_18020 Htur_0783 VNG1301G Huta_0509 Huta_2712 


Biosynthesis of homoserine

1265X     aspartate kinase
HQ1005A Huta_1243 rrnAC2663 Hbor_02150 Hlac_2743 NP0550A HVO_0008 Htur_0016 VNG2374G Hmuk_0758 

242.1X     aspartate semialdehyde dehydrogenase
HQ2908A NP1988A VNG1435G Htur_1886 Huta_0768 Hmuk_2563 rrnAC0365 Hbor_11210 HVO_2487 Hlac_1745 

1169X     homoserine dehydrogenase
rrnAC2408 NP0302A Huta_0812 HVO_0358 HQ3386A Htur_0818 Hlac_0155 Hbor_28120 HVO_0601 VNG2650G Hmuk_0498 


Biosynthesis of threonine

1507X     homoserine kinase
Huta_0058 Hmuk_1644 NP4524A Hbor_07480 Htur_3310 VNG1797G HQ3322A rrnAC3348 Hlac_2302 HVO_2338 

97.1.0X     threonine synthase and related proteins
pNG7371 Htur_3169 Hlac_0297 Hbor_23990 Htur_4873 Hbor_37900 Hmuk_3238 Hlac_0289 VNG2100G Hmuk_0834 Htur_4707 VNG2108G Hlac_0349 Htur_0319 Huta_2793 rrnAC2508 Htur_4140 NP4464A HVO_2969 Hmuk_0841 rrnAC2667 Hbor_27320 HVO_0470 Hbor_26920 pNG7257 Hmuk_2391 rrnAC1231 HVO_0818 NP1632A rrnAC2515 HQ1348A Hbor_02880 Hlac_2719 HVO_0464 rrnAC3505 HQ1564A Htur_3034 Htur_2927 Hmuk_0782 HVO_B0005 HQ1042A HQ1355A HQ1762A Htur_2937 Huta_1259 VNG2430G Hlac_0942 HVO_B0262 Hmuk_2884 Huta_1526 Hlac_1608 Huta_1493 NP5280A NP1076A VNG0541G Htur_3949 


Methionine metabolism

1402X     homoserine O-acetyltransferase
Htur_0067 Hbor_02450 HVO_2998 NP0282A Hmuk_1097 HQ3700A Huta_2620 rrnAC3064 Hlac_2550 VNG2420G 

326.0.1X     O-acetylhomoserine sulfhydrolase/cystathionine gamma-synthase/cystathionine gamma-lyase
Htur_0066 NP0284A Hlac_1546 VNG0796G Hlac_2642 NP4746A rrnAC3063 Htur_4640 HQ3454A Huta_1608 HVO_2946 VNG1172G VNG2421G Hbor_03110 Hbor_12180 HVO_2999 Htur_0628 Hmuk_1096 Huta_0933 Htur_2386 rrnAC2414 Hmuk_0819 HVO_2997 Hlac_2551 NP0280A Hbor_02440 HVO_2750 Huta_2621 rrnAC2716 HQ3699A Hbor_02470 

168.1X     methionine synthase, cobalamin-independent
rrnAC0255 VNG1162H HVO_2743 Hlac_2107 HQ2880A Hbor_12110 NP3672A Huta_0079 Hmuk_2668 Htur_2395 HQ2236A 

663X     methionine adenosyltransferase
rrnAC1233 Hlac_1394 Huta_0513 Hbor_15700 HVO_1649 HQ2584A Htur_1669 VNG1297C Hmuk_2306 NP3100A 

1331X     adenosylhomocysteinase
Hlac_0059 Htur_0147 HVO_0167 rrnAC2840 HQ3414A Huta_1513 Hbor_00130 NP0968A VNG2251G Hmuk_0756 


Metabolism of branched-chain amino acids

412.0X     branched chain amino acid aminotransferase
NP5036A HVO_0329 VNG2122G rrnAC3071 HQ3234A Hlac_0353 Huta_2934 Hmuk_1109 Huta_2019 Hbor_28430 Htur_2686 

412.1X     branched chain amino acid aminotransferase
Htur_1364 VNG0387G Huta_2483 Hmuk_2928 Hlac_0461 HVO_0708 rrnAC0711 NP0798A HQ1247A Hbor_25080 


Biosynthesis of purines

455X     amidophosphoribosyltransferase/glutamine--fructose 6-phosphate transaminase
Hmuk_0088 Hmuk_1631 rrnAC3235 Htur_1224 Htur_0254 HVO_2721 VNG1493G Htur_2165 HQ2893A NP4654A Hmuk_2043 rrnAC0797 Htur_1143 NP4312A HVO_A0594 Hlac_1477 Huta_0672 Huta_0471 Huta_0992 Hbor_36540 Htur_2658 Htur_5108 Hlac_1079 HQ2990A rrnAC1587 rrnAC1587 VNG0006G Hbor_11880 Hmuk_2095 NP2384A 

601X     phosphoribosylamine--glycine ligase
Htur_1688 Huta_0506 HQ2560A Hbor_15560 Hlac_1295 VNG1305G Hmuk_2316 HVO_1657 NP3972A rrnAC1109 

127X     formyltetrahydrofolate deformylase/bifunctional formyltransferase involved in purine biosynthesis
Hmuk_1421 Huta_0599 VNG1946G HVO_2191 NP5006A Hlac_1251 rrnAC3272 VNG0414G HQ1661A rrnAC0189 Hbor_22740 Htur_0654 Huta_2219 HVO_1085 Hbor_06300 Htur_0785 Hlac_0925 Htur_4711 Hmuk_3155 NP1662A HQ3129A 

411.0.0X     phosphoribosylformylglycinamidine synthase subunit I
rrnAC3268 VNG1945G NP5010A Hbor_06280 HVO_2188 Hlac_1249 HQ3131A Htur_0656 Hmuk_1426 Huta_2232 

733X     phosphoribosylformylglycinamidine synthase subunit II
Huta_0634 VNG0864G Hlac_0471 Htur_1539 Hmuk_1966 HQ1693A NP2982A Hbor_22290 HVO_1048 rrnAC1390 

1476X     phosphoribosylformylglycinamidine synthase, purS protein
rrnAC3269 Hbor_06290 NP5008A HVO_2189 VNG1944C Hlac_1250 HQ3130A Hmuk_1425 Htur_0655 Huta_2231 

277X     phosphoribosylformylglycinamidine cyclo-ligase
Hlac_0862 rrnAC0438 HVO_1557 HQ2665A VNG0876G Huta_0433 Hmuk_2746 NP3940A Htur_1625 Hbor_16720 Hmuk_2745 

761X     phosphoribosylaminoimidazole carboxylase, catalytic subunit
Htur_1118 Hmuk_1916 Hbor_21480 Hlac_0703 VNG0633G Huta_0707 rrnAC1446 HVO_0977 HQ1636A NP2290A 

293.0.1X     phosphoribosylaminoimidazole carboxylase, ATPase subunit
HVO_0976 Htur_1119 rrnAC1431 Hbor_21490 VNG0632G HQ1635A Huta_0708 NP2286A Hlac_0700 Hmuk_1914 HQ1464A 

1477X     phosphoribosylaminoimidazole-succinocarboxamide synthase
Huta_2216 Hmuk_1420 NP4996A VNG1939G Hlac_1700 rrnAC3275 HQ3128A Htur_0648 Hbor_06310 HVO_2193 

20.1.0X     adenylosuccinate lyase
HQ1662A rrnAC0192 Hbor_22730 Hmuk_3158 Hlac_0924 Htur_0786 NP1658A Huta_0652 HVO_1084 VNG0415G 

1264X     IMP cyclohydrolase
VNG2371C HQ1006A NP0732A rrnAC2659 HVO_0011 Htur_3745 Hbor_02200 Hmuk_0907 Huta_1038 Hlac_2704 

680X     adenylosuccinate synthase
VNG1089G Huta_0047 rrnAC1283 Hlac_1323 Hmuk_2175 Hbor_21110 NP1530A HVO_1132 HQ1660A Hmuk_0692 Htur_1057 

84.1.1.0.1.0.0.0X     inosine 5'-monophosphate dehydrogenase
Hlac_1209 Huta_2687 pNG7153 Hbor_35350 NP3080A HQ2382A HVO_1273 Htur_1947 Hlac_1766 NP3384A Hmuk_2358 Htur_3045 HVO_A0584 rrnAC0748 Huta_2784 VNG1001G Hbor_19570 

463.0.1.0X     GMP synthase (glutamine-hydrolyzing)
HQ3194A Huta_0426 Hlac_2593 NP1970A HVO_2625 VNG1829G Hmuk_1394 rrnAC3472 Htur_0761 Hbor_09490 

411.0.1.1.1.1X     GMP synthase glutamine amidotransferase domain
Hmuk_1121 HQ2947A Htur_1489 HQ1289A Htur_0041 VNG2501C Htur_3149 Htur_3627 Huta_2424 HQ3668A rrnAC1694 Hbor_30760 HVO_0208 Hbor_27060 Hlac_0571 rrnAC2924 NP0620A NP2928A rrnB0283 Hlac_0721 VNG0228G Hbor_25620 Huta_2614 NP6256A HVO_0647 Hbor_03680 Hbor_00630 Hmuk_0029 HVO_0485 NP0794A 

1505.1X     adenylate kinase
HQ2767A Hmuk_1736 Huta_2319 Hlac_1912 rrnAC3346 VNG1724G NP4910A Htur_2252 Hbor_09180 HVO_2496 


Biosynthesis of pyrimidines

660.1X     aspartate carbamoyltransferase catalytic subunit
VNG6309G Hlac_1285 Hmuk_2301 Htur_1664 NP3518A HQ1879A Huta_0520 Hbor_17830 HVO_1454 rrnAC1225 

659X     aspartate carbamoyltransferase regulatory subunit
VNG6311G Hmuk_2302 Hbor_17820 Hlac_1284 Htur_1663 Huta_0521 NP3520A HQ1878A rrnAC1224 HVO_1455 

924.0.1.1.1X     dihydroorotase
VNG2533G rrnAC2232 Huta_0970 Hlac_2077 Hmuk_0212 HVO_1816 HVO_B0302 Hlac_3269 Hlac_1099 HQ1936A HVO_A0570 Htur_5168 pNG7258 HVO_A0303 NP1706A Hbor_03960 HQ1061A Htur_3951 

1372X     dihydroorotate oxidase
rrnAC2969 Htur_5166 NP0428A VNG2507G Hmuk_0662 HQ1052A HVO_2943 Hbor_03140 Hlac_0019 Huta_1678 

1212X     orotate phosphoribosyltransferase
Htur_2783 HVO_0333 Hlac_0584 NP1256A VNG2118G Huta_1784 Hbor_28380 rrnAC2521 Hmuk_0849 HQ3229A 

797X     orotidine 5'-phosphate decarboxylase
Huta_0923 NP1734A HQ3219A Htur_2203 VNG1673G rrnAC1515 Hlac_1586 HVO_2577 Hbor_10060 Hmuk_1801 

59.0X     uridylate kinase
Htur_3479 Huta_1975 HVO_1866 HQ1098A VNG2015C Hlac_2386 Hbor_04660 NP2272A Hmuk_1294 rrnAC3174 

79X     nucleoside diphosphate kinase
VNG1160G NP3666A Hmuk_2624 HQ2882A HVO_2740 Htur_2524 Huta_0753 rrnAC0106 Hlac_1845 Hbor_12090 

1542X     CTP synthase
Huta_0427 Hlac_2594 NP1968A HQ3195A Hmuk_1393 HVO_2624 rrnAC3471 VNG1830G Htur_0760 Hbor_09500 

918.1X     dCTP deaminase
VNG0245G Hlac_0445 HQ1278A Hmuk_0021 HVO_0661 NP5166A Hbor_25490 Huta_2714 rrnAC1776 Htur_1470 

918.0.1X     dUTP diphosphatase
HQ3116A Hbor_05510 VNG2570G Huta_1801 Hlac_0097 Htur_3384 rrnAC2159 Hmuk_0596 NP0954A HVO_1956 

281X     cytidine deaminase
VNG0896G Hmuk_2739 Hlac_0939 Hbor_16430 Huta_1386 HQ2646A rrnAC0446 NP3512A Htur_2461 HVO_1581 

1505.0X     cytidylate kinase
HQ2765A HVO_2494 Hmuk_1734 Htur_1945 Hbor_08820 rrnAC3343 Hlac_1254 HQ2740A VNG1727G Huta_2321 Hlac_1813 Hbor_09220 NP4914A Htur_2255

1234X     uracil phosphoribosyltransferase
NP1408A rrnAC2577 Htur_0119 Hbor_02710 HQ1029A Huta_1551 Hlac_2717 Hmuk_0877 VNG2305C HVO_2981 

1482X     thymidylate kinase
rrnAC3286 HVO_2207 Hbor_06440 Hlac_1888 NP2478A Huta_1298 HQ3145A Htur_0637 Hmuk_1411 VNG1929G 


Deoxyribonucleotide metabolism

848X     ribonucleotide reductase alpha subunit
VNG2384G Hmuk_1766 rrnAC1622 Htur_2137 HVO_2452 Huta_2338 Hmuk_3349 HQ2859A Hlac_2375 Hbor_34740 NP6168A Hlac_2944 NP3346A Huta_1290 Hbor_10740 VNG1644G 

1205X     dITPase
HQ1343A NP4426A Huta_1510 VNG2043G HVO_1893 Hlac_2200 Hmuk_1176 Htur_3048 rrnAC2493 Hbor_04980 


Nicotinate/nicotinamide metabolism

1102X     nicotinate phosphoribosyltransferase
NP1174A Htur_0402 Hlac_2471 Hbor_37350 rrnAC2241 HQ1979A Hbor_04040 VNG2541C HVO_1804 HQ1058A Hmuk_0260 Huta_0977 

976X     nicotinamide nucleotide adenylyltransferase
rrnAC1913 Huta_2898 Hmuk_3200 Htur_0861 HQ1164A Hbor_24340 NP0908A NP0310A Hlac_1037 HVO_0782 VNG0301C 

463.0.1.1.0X     NH3-dependent NAD+ synthetase
pNG7227 Hbor_04860 VNG2031G NP3828A Hmuk_1161 HQ1091A Hmuk_1168 Htur_0476 Huta_1352 Htur_3513 Hlac_0090 rrnAC2486 HQ2580A NP0054A HVO_1878 


Pyridoxal phosphate synthesis

902X     pyridoxal phosphate synthase yaaD subunit
Hbor_07460 NP4528A Huta_0056 Htur_3313 HQ3323A Hlac_2223 Htur_4060 rrnAC1732 Htur_4872 Hmuk_1649 VNG1793C HVO_2336 

1158X     pyridoxal phosphate synthase yaaE subunit
HQ1301A VNG2598G Htur_3543 rrnAC2369 Huta_1409 HVO_0436 Hlac_0370 NP0464A Hbor_27580 Hmuk_0551 


Thiamine synthesis

913.1X     phosphomethylpyrimidine kinase
VNG0247C HVO_0662 HQ1277A rrnAC1764 Hbor_25480 Htur_1469 rrnAC1777 Hmuk_0022 Htur_2542 NP5168A Hmuk_1352 Hlac_0446 Huta_2715 Huta_2411 

913.0X     phosphomethylpyrimidine kinase
NP0546A HVO_2666 rrnAC2449 Hbor_34650 HQ2657A Huta_0491 Htur_3232 Hmuk_0364 VNG2606G Hlac_2988 

920X     thiazole synthesis enzyme THI4
Huta_2718 Htur_1462 NP5174A Hbor_25460 rrnAC1782 Hlac_2980 HQ1276A Hmuk_0002 HVO_0665 VNG2604G 

543.1X     thiamine-phosphate kinase
Hbor_04620 NP2280A VNG2011G HVO_1861 Hmuk_1297 rrnAC3177 Huta_1979 HQ1102A Htur_3484 Hlac_2151 


Heme synthesis

887X     glutamyl-tRNA reductase
Hmuk_1975 rrnAC1384 Huta_2825 NP4502A Htur_3246 Hlac_2132 Hlac_1551 Hmuk_1612 Hbor_07260 rrnAC1708 HQ3336A Hbor_34370 VNG1774G HVO_2311 

249X     class III aminotransferase, includes glutamate-1-semialdehyde 2,1-aminomutase
Htur_0325 VNG6210G Htur_0213 Htur_2930 Hmuk_0775 Htur_4056 VNG1524C Hmuk_3329 rrnAC2628 HVO_0043 HVO_A0306 rrnAC2675 HQ3717A NP6188A Htur_0185 Huta_1970 Hlac_1048 Htur_1690 Hbor_01760 Hlac_2613 NP1246A HVO_2091 NP5264A Hbor_01390 Hbor_13830 Htur_1072 Hmuk_0914 VNG2326G Huta_1499 Hmuk_2207 HQ3447A HVO_0081 HVO_B0070 rrnAC0382 Hlac_2622 HVO_B0046 Hlac_1054 HVO_B0257 Hbor_36420 HVO_B0261 Htur_2935 HVO_2871 Htur_4062 Hlac_2199 

1250X     porphobilinogen synthase
Hlac_0015 Hbor_01350 NP0920A HQ3443A VNG2322G HVO_0087 Htur_0188 rrnAC2610 Huta_1362 Hmuk_0925 

1410X     hydroxymethylbilane synthase
Hmuk_1105 Hbor_01430 HVO_0078 NP1326A Huta_0927 VNG2330G rrnAC3086 Htur_3675 Hlac_2252 HQ3450A 

1411X     uroporphyrinogen-III synthase
NP1330A HQ3452A Huta_0928 VNG2332G Hmuk_1103 Hbor_01450 rrnAC3088 Hlac_2254 HVO_0076 Htur_3677 

888X     siroheme synthase
NP4500A HQ3335A Hlac_2131 VNG1775C Htur_3247 Huta_1755 Hbor_07270 rrnAC1709 Hmuk_1613 HVO_2312 

33.1X     protoheme IX farnesyltransferase
NP4288A NP2446A Hlac_2852 VNG0666G Hlac_2407 rrnAC0044 Hbor_21910 HQ1577A Hmuk_2798 HVO_1013 Huta_2487 Htur_1181 

742.1.0.0X     methyltransferases involved in heme and cobalamin biosynthesis
Hbor_01440 Hmuk_1870 Hmuk_1104 Hmuk_1869 rrnAC3087 Hlac_2253 VNG1557G VNG1555G HVO_B0057 HVO_B0058 HVO_B0060 VNG2331G rrnAC3008 HQ1832A Hlac_3476 rrnAC3001 Hlac_3473 Hlac_3474 Huta_1761 VNG1553G rrnAC3005 Hmuk_1872 HVO_0077 HQ3451A Htur_3676 NP1120A Htur_0994 Hbor_03490 Hbor_03460 Hbor_03470 NP1328A Htur_0991 Htur_0992 NP1114A HQ3034A NP1116A HQ3033A 


Cobalamin metabolism

988X     adenosylcobinamide-phosphate synthase
Htur_2833 HVO_0587 Huta_2495 Hbor_26170 Hmuk_0144 VNG1578H HQ1411A Hlac_0232 NP5308A rrnAC1930 

411.1.0X     adenosylcobyric acid synthase
Hbor_26070 Hmuk_1854 Hlac_0238 Htur_5212 NP5126A HVO_A0553 VNG1576G Huta_2504 rrnAC1938 HQ1404A 

784X     ATP:cob(I)alamin adenosyltransferase
VNG1547C Hmuk_1904 Huta_3022 HQ2299A Htur_2316 Hbor_08280 HVO_2395 Hlac_2349 NP3008A rrnAC1490 

992X     cob(I)yrinic acid a,c-diamide adenosyltransferase
Htur_5207 VNG1574G Hmuk_0139 Hbor_26080 Hlac_0237 rrnAC1936 HQ1405A NP4974A HVO_A0488 Huta_2501 

989X     cobalamin 5'-phosphate synthase
Htur_2834 Huta_2496 Hbor_26160 Hmuk_0143 HQ1410A HVO_0588 NP5306A VNG1580H Hlac_0233 rrnAC1931 

991X       adenosylcobinamide hydrolase
HVO_0592 Hlac_0236 Huta_2500 Hmuk_0140 rrnAC1935 Htur_2838 NP5300A Hbor_26120 VNG1583C HQ1406A 

990X     adenosylcobinamide-phosphate guanylyltransferase
Huta_2497 Htur_2835 HQ1409A HVO_0589 Hmuk_0142 NP5304A rrnAC1932 Hlac_0234 Hbor_26150 VNG1581C 

599X     nicotinate mononucleotide:dimethylbenzimidazole phosphoribosyltransferase
Huta_2498 VNG1572C NP0736A Htur_2836 Hmuk_2245 HQ1408A HVO_0590 rrnAC1101 Hlac_0230 Hbor_26140 


Coenzyme A synthesis

926X     pantothenate synthetase
rrnAC1793 HQ1272A Hlac_1180 Huta_2721 NP0848A Hmuk_3221 Hbor_25430 HVO_0674 Htur_2675 VNG0250C 

871X     pantothenate kinase
Hbor_25420 NP0844A HQ1271A Hbor_04760 Htur_2679 rrnAC1672 HVO_0675 Hmuk_3219 Huta_2722 Hlac_0495 VNG0251C 

1568X     phosphopantothenoylcysteine synthetase/decarboxylase
Hlac_0837 Huta_0567 Htur_0886 rrnAC3539 Hmuk_2856 HQ1683A NP1374A Hbor_22470 HVO_1062 VNG0572G 

493X     phosphopantetheine adenylyltransferase
Hlac_0950 rrnAC2278 rrnAC0868 VNG1390a Hmuk_2241 Hbor_37390 Hbor_15470 HVO_1666 HQ2565A Huta_0403 NP3368A Htur_2470 Htur_3076 

1432X     dephospho-CoA kinase
HVO_0128 rrnAC3145 Huta_2091 Hmuk_1265 HQ3047A Hlac_1857 VNG2452C NP0870A Htur_0266 Hbor_00950 


Flavin synthesis

1406X     3,4-dihydroxy-2-butanone 4-phosphate synthase
rrnAC3073 Htur_3828 HVO_0327 HQ3235A Htur_2983 NP0074A Hlac_0354 VNG2125G Hmuk_1111 Huta_2029 Hbor_28450 

85X     GTP cyclohydrolase IIa
HQ2427A Hmuk_2633 NP4142A Hlac_2188 rrnAC0115 VNG1011C Hbor_19420 Huta_1998 VNG1021C Htur_1598 HVO_1284 

610X     pyrimidine reductase involved in riboflavin biosynthesis
Hlac_0451 rrnAC1131 Hmuk_2416 HQ2510A Hbor_18920 NP2672A Htur_5200 Huta_0543 HVO_1341 VNG1256G 

756X    6,7-dimethyl-8-ribityllumazine synthase 
HVO_0974 rrnAC1433 Hbor_21510 VNG0630G Hlac_0831 Huta_2028 Htur_1120 HQ1633A NP4412A Hmuk_1912 

1156X     riboflavin synthase alpha subunit
rrnAC2367 NP1356A VNG2624G Hbor_27820 Hlac_0200 HQ1396A Huta_2030 Htur_3261 HVO_0409 Hmuk_0553 

1407X     CTP-dependent riboflavin kinase
rrnAC3074 HVO_0326 Htur_3829 NP0072A Hlac_0355 VNG2126C Hmuk_1112 Htur_2982 Huta_2018 HQ3236A Hbor_28460 


Coenzyme F420 synthesis

1479X     FO synthase subunit 1
Hbor_06390 Hmuk_1415 Huta_1304 VNG1937C HQ3125A Htur_0642 rrnAC3279 NP2398A HVO_2201 Hlac_1894 

1478X     FO synthase subunit 2
Huta_1308 HVO_2198 HQ3127A Hbor_06350 VNG1938C Hmuk_1418 rrnAC3278 Htur_0645 NP2394A Hlac_2018 

1480X     phospholactate guanylyltransferase
Hbor_06400 Huta_1302 Hmuk_1414 rrnAC3282 HQ3149A NP2400A VNG1935C Hlac_1893 Htur_0640 HVO_2202 

38X     LPPG:F0 2-phospho-L-lactate transferase
Hbor_11120 HQ3012A Hlac_2334 Hmuk_2581 rrnAC0051 VNG1429C Huta_0762 HVO_2479 Htur_1894 NP2028A 

1183X     coenzyme F420-0 gamma-glutamyl ligase
Htur_3571 Hbor_05320 Huta_1396 Hmuk_0342 VNG2586C HVO_1936 NP1054A Hlac_1679 rrnAC2436 HQ3153A 


Menaquinone synthesis

410.0X     isochorismate synthase
HVO_1470 Hmuk_0041 VNG1083G Hlac_1487 HQ1872A rrnAC0837 Huta_0814 NP2724A Htur_1784 Hbor_17630 

94.0X     2-succinyl-6-hydroxy-2,4-cyclohexadiene-1- carboxylate synthase
HVO_1469 Hlac_1290 Huta_0815 rrnAC0838 HQ1873A VNG1081G Htur_1783 NP2726A Hmuk_2535 Hbor_17640

477X     1,4-dihydroxy-2-naphthoate octaprenyltransferase
Hbor_17690 HVO_1462 Hmuk_2250 Htur_1776 Hlac_1175 VNG1075G rrnAC0845 HQ1875A NP2734A Huta_0394 


Folate metabolism

125X     dihydropteroate synthase/folylpolyglutamate synthase
Hlac_1387 HQ1767A rrnAC0246 Hbor_22760 NP3770A HQ2465A Huta_2646 rrnAC0184 Htur_3284 Hmuk_2771 Huta_0602 pNG7379 VNG0412G VNG1344G NP1478A Hlac_0325 HVO_2908 Hmuk_3147 Hbor_14350 Htur_1844 Htur_4713 HVO_1088 

558X     methenyltetrahydrofolate cyclohydrolase / 5,10-methylenetetrahydrofolate dehydrogenase 
Hmuk_2214 pNG7328 VNG1416G Htur_4705 Htur_1699 HVO_2865 Hbor_13760 Huta_2943 rrnAC0996 NP2054A HQ2790A Hlac_1624 


Molybdopterin synthesis

699.0.0X     radical SAM domain proteins, includes molybdopterin biosynthesis GTP cyclohydrolase subunit MoaA
HQ2007A Hlac_2081 Hmuk_1984 Hmuk_1555 rrnAC3489 Hmuk_2500 Huta_2983 Hlac_1859 Huta_0169 Huta_0031 HQ2948A Hbor_34360 Hbor_34950 HVO_2789 Htur_3864 rrnAC1363 Huta_0734 HVO_1121 Hlac_1215 rrnAC1314 Hbor_12600 NP1546A NP2822A NP1542A Hmuk_1679 Htur_1728 Htur_1726 Htur_2557 HVO_2144 VNG1184G VNG1185G VNG0085G 

642X     molybdopterin synthesis GTP cyclohydrolase subunit MoaC
NP3746A Hbor_18860 Huta_0017 HQ2340A Hmuk_0917 VNG1273G HVO_1347 Htur_2451 rrnAC1187 Hlac_1236 

691X     molybdopterin biosynthesis enzyme
Hlac_2123 Htur_3099 HVO_2304 HVO_2305 Huta_0036 Hmuk_2502 Hbor_07200 Hmuk_2501 Hmuk_1608 Huta_0037 Hmuk_0915 HQ3344A NP1440A NP1442A Hbor_07190 HQ3345A rrnAC1705 Htur_3925 VNG0086G VNG0090G Htur_3237 rrnAC1299 rrnAC1298 Hlac_2122 

641X     molybdopterin-guanine dinucleotide biosynthesis protein MobB
NP1536A Hbor_04650 VNG0825C Huta_0039 HQ1099A Hmuk_0919 Htur_1652 Htur_3481 Hlac_2385 VNG0081G HVO_1864 NP2274A rrnAC1186 HQ3042A 

701.0X     molybdenum cofactor guanylyltransferase
Hmuk_2964 HVO_B0368 Huta_0038 rrnAC1317 HQ2376A VNG0824G HVO_B0245 Hbor_23020 Hlac_2224 Htur_4741  NP2138A Htur_2113 

1032X     molybdopterin synthase subunit MoaD
NP2500A rrnAC3439 HVO_2177 Hbor_06090 Hbor_09580 VNG1848H Hmuk_1650 Hlac_1996 HVO_2619 Htur_0580 NP5020A Htur_3834 NP3946A Huta_0016 Hlac_1542 Htur_0699 rrnAC2057 HQ3199A 


Iron-sulfur cluster synthesis

326.0.0.0.1.0.0X     cysteine desulfurase
VNG2471G NP0790A rrnAC3104 Hbor_01140 HQ1862A Htur_0224 Hmuk_0099 Hbor_33540 Huta_1228 rrnAC2248 Hlac_2248 HQ3427A HVO_0109  Huta_0788 Hlac_2304 Htur_4274 NP0936A Hmuk_1242 Hbor_34450 HVO_A0635 Htur_3088 

940X     iron-sulfur cluster assembly proteins SufB/SufD
HQ1707A HQ1708A Htur_1501 NP3016A Hbor_23580 Hbor_23590 Hmuk_2920 Hmuk_2919 Hmuk_3231 Htur_1502 NP1500A NP1502A Hlac_0175 Hlac_0174 Huta_0378 Huta_0377 VNG0527C VNG0525C rrnAC1829 rrnAC1828 HVO_0861 HVO_0860 

326.0.0.0.1.1X     FeS cluster assembly protein, NifU family
Hlac_2247 HQ3428A VNG2472G Hbor_01150 NP0940A Hmuk_1252 Htur_0219 HVO_0107 rrnAC3102 Huta_1226 


Carotene synthesis

778X     squalene synthase (all but N. pharaonis)/phytoene synthase
Hbor_10680 rrnAC1477 HVO_1139 Huta_0143 HVO_2524 Hlac_1206 Hmuk_0276 Hmuk_0902 VNG0680G HQ2353A NP4770A VNG1458G Htur_2699 Huta_0934 HQ2860A VNG1680G Hlac_2476 Hbor_21020 rrnAC2069 Htur_1173 

214.1X     FAD-dependent oxidoreductase including phytoene desaturase
rrnAC3504 Htur_4343 Hbor_10650 HQ1565A Huta_2373 VNG0277G Hlac_0732 Huta_1794 rrnAC1902 Hbor_24000 Hlac_1897 VNG1755G HVO_2528 Huta_0318 Htur_5205 Huta_2794 VNG1684G rrnAC0321 HQ1794A Hmuk_2885 Htur_2704 Hmuk_1360 NP0204A NP4764A Htur_1312 HVO_0817 NP1630A Hmuk_1684 HQ2863A VNG0542C 

212X     putative carotene biosynthesis protein
HQ2861A Hbor_10670 Hmuk_1362 rrnAC0318 Huta_2375 Htur_2702 HVO_2526 Hlac_1899 NP4768A VNG1681C 


Lipid metabolism

904X     hydroxymethylglutaryl-CoA synthase
NP4836A rrnAC1740 Hbor_08530 VNG1615G HQ2868A Huta_2766 Htur_2310 HVO_2419 Hmuk_1739 Hlac_2313 

1524X     3-hydroxy-3-methylglutaryl-CoA reductase
rrnAC3412 HQ3215A Huta_0276 Hbor_10010 Hlac_2019 Htur_0537 Hmuk_1499 NP2422A VNG1875G NP0368A HVO_2583 

58X     mevalonate kinase
Hmuk_2604 Hbor_12290 HVO_2761 VNG1145G NP2850A HQ2925A Htur_2541 Huta_2045 rrnAC0077 Hlac_1829 

783X     diphosphomevalonate decarboxylase
VNG0593G rrnAC1489 Hlac_1434 NP1580A HVO_1412 Huta_0691 Htur_1087 HQ1525A Hbor_18190 Hmuk_2128 

59.1.0X     isopentenyl phosphate kinase
Hmuk_2605 HVO_2762 VNG1148G Hbor_12300 Hlac_1830 NP2852A Huta_2046 HQ2926A rrnAC0078 Htur_2540 

1546X     isopentenyl-diphosphate delta-isomerase
Hbor_09080 Hmuk_1568 NP4826A HQ2772A VNG1818G Huta_0419 Htur_0774 Hlac_1959 HVO_2506 rrnAC3484 

61X     farnesyl-diphosphate synthase/geranylgeranyl-diphosphate synthase
Hlac_2048 Hlac_0241 HVO_0303 rrnAC0081 NP4556A VNG1150G Hbor_11930 Huta_2049 Htur_2538 HQ2889A Hmuk_2608 Huta_2956 NP0604A HVO_2725 VNG2153G Htur_3335 NP3696A HQ3255A Huta_1426 rrnAC3146 Hmuk_1268 Hbor_28690 

121X     glycerol 1-phosphate dehydrogenase
VNG6270G rrnAC0175 Hlac_0655 VNG0406C NP4492A Hbor_23950 Hlac_2109 Huta_0604 Htur_3191 Hmuk_3139 HVO_0822 HQ1560A 

328X     CDP-alcohol phosphatidyltransferase
Hlac_1342 Hbor_19280 rrnAC0532 Hmuk_2373 Huta_0365 NP2144A HQ3362A VNG1030G HVO_1297 Htur_1902 

758X     glycerol 3-phosphate cytidylyltransferase
Hbor_21940 NP3220A Huta_0715 Htur_2116 Hmuk_1909 HQ1579A VNG0777G Hlac_2406 rrnAC1438 HVO_1015 

862X     geranylgeranylglyceryl phosphate synthase
NP1224A Huta_2960 Hbor_22430 Htur_2683 Hmuk_3016 HQ1269A VNG0252C HVO_0680 Hbor_25380 Hmuk_0293 rrnAC1650 Hlac_0199 HVO_1086 Htur_1301 VNG1918C 

453X     archaetidylserine synthase
VNG0784G Htur_1508 HQ2356A Hbor_20980 rrnAC0788 HVO_1143 Hlac_0607 Hmuk_2392 NP3230A Huta_0720 

68.0.1.0X     2,3-di-O-geranylgeranylglyceryl phosphate reductase
rrnAC2126 Htur_3460 Hlac_1298 VNG2638G Hmuk_0269 NP0512A HQ3113A Huta_0005 Hbor_27950 HVO_0396 

68.0.1.1.0.1.1X     FAD-dependent oxidoreductase, includes 2,3-di-O-geranylgeranylglyceryl phosphate reductase
Hbor_23360 Htur_1377 Hmuk_3127 NP4168A Hlac_1413 Huta_2954 rrnAC0657 Htur_3860 Huta_0881 HVO_1396 HQ1520A HQ1534A VNG0439C NP4564A Hbor_18390 


Gluconeogenesis

1458X     glucose 6-phosphate isomerase
HQ3101A Htur_0751 Hbor_05630 NP4992A Huta_2126 rrnAC3210 Hmuk_1318 VNG1992G Hlac_2287 HVO_1967 

330X     triosephosphate isomerase
rrnAC0537 HVO_1300 Hmuk_2370 NP3716A Hlac_0683 HQ3360A Huta_0857 HVO_2105 VNG1027G Htur_1904 NP2182A Hbor_19250 Huta_0358 

1155X     phosphoglycerate kinase
Hbor_27010 Htur_1600 VNG1216G rrnAC2364 HVO_0480 HQ1395A Hlac_2372 Huta_2549 Hmuk_0534 NP4130A 

268.1.0X     phosphoglycerate mutase
rrnAC3403 NP1964A Hbor_08990 HQ2781A Hlac_1851 Htur_0622 HVO_2516 Huta_1587 Hmuk_1492 VNG1887G 

54X     enolase
rrnAC0069 Hmuk_2598 HQ2935A HVO_2774 Hbor_12470 Hlac_1825 NP2846A Huta_2515 VNG1142G Htur_2545 

335.0X     pyruvate kinase
Huta_1475 Hbor_24110 HQ1573A HVO_0806 rrnAC0546 VNG0324G Hlac_0562 Hmuk_2510 NP1746A Htur_0844 


TCA cycle

1208X     citrate synthase
Hlac_0723 NP1314A Hbor_34280 Hmuk_0837 Huta_2539 Htur_3036 rrnAC2511 HQ1349A HVO_0466 VNG2102G Huta_1523 Hbor_27300 

225X     aconitase/3-isopropylmalate dehydratase large subunit (not in NRC-1) and small subunit (not in NRC-1)
HQ3117A Hlac_0098 HVO_A0567 HVO_A0566 HVO_1503 Hmuk_2657 HVO_1504 Huta_0642 Huta_0643 Hmuk_2656 HVO_1955 VNG0014C Htur_2765 HQ2705A Htur_2764 HQ2706A Hbor_17340 rrnAC0334 rrnAC0336 Hlac_1103 pNG6049 Hlac_1102 Hbor_32160 Hbor_17350 Htur_1679 Huta_1803 HVO_0541 Hmuk_0597 Hlac_3040 NP1994A NP2194A Hlac_0872 Htur_3383 rrnAC2158 NP2192A VNG2574G NP0404A Hbor_05490 Hlac_0871 

227X     isocitrate dehydrogenase/3-isopropylmalate dehydrogenase (not in NRC-1)
NP2430A Hbor_17360 Hmuk_2659 rrnAC3419 VNG1873G Hbor_09930 Huta_0281 Hmuk_1506 Htur_0547 HVO_2588 rrnAC0340 HVO_1502 Huta_0651 HQ3212A NP2190A Hlac_2330 HQ2707A Hlac_0870 Htur_2762 

294.1X     succinyl-CoA synthetase alpha subunit
Hlac_2208 HQ2857A NP4354A Htur_2061 Huta_0439 Hmuk_2713 rrnAC0474 Hbor_10970 HVO_2464 VNG1542G 

293.0.0X     succinyl-CoA synthetase beta subunit
HQ2858A Huta_0438 Htur_2062 Hmuk_2714 Hbor_10980 Hlac_2207 rrnAC0472 NP4356A HVO_2465 VNG1541G 

100X     succinate dehydrogenase subunit A/aspartate oxidase (all except H. lacusprofundi)
HQ2441A Htur_0924 Hmuk_1496 Hmuk_2079 Htur_3818 Htur_3820 rrnAC3409 rrnAC1097 HVO_2580 HVO_2808 Htur_0936 HQ3217A Huta_2832 NP2416A Hmuk_1440 VNG1883G HVO_A0575 Hbor_10040 Hlac_1990 Hlac_1095 Huta_1580 HQ2994A Htur_0529 NP4264A rrnAC0141 Hbor_12870 VNG1306G 

597X     succinate dehydrogenase subunit B
Huta_2833 Hlac_1989 NP4266A HQ2995A Hmuk_2078 Hbor_12880 VNG1308G Htur_0935 HVO_2809 rrnAC1093 

595X     succinate dehydrogenase subunit C
NP4270A Huta_2835 Hlac_1987 HQ2997A Hbor_12900 Hmuk_2076 Htur_0933 HVO_2811 VNG1310G rrnAC1091 

596X     succinate dehydrogenase subunit D
Huta_2834 NP4268A Hlac_1988 HQ2996A Hmuk_2077 Hbor_12890 HVO_2810 rrnAC1092 Htur_0934 VNG1309G 

20.1.1X     fumarase
Huta_2660 Hmuk_2778 VNG1356G Htur_1812 NP3778A Hlac_2205 Hbor_14250 HVO_2900 rrnAC0028 HQ2471A 

1279X     malate/lactate dehydrogenase (Halorhabdus lacks malate dehydrogenase)
Hbor_02300 HVO_3007 NP0498A Hlac_2649 rrnAC2706 VNG2367G Huta_0463 Hmuk_0803 HVO_0214 HQ3459A Htur_3728 


ATP synthase

1439.0X     ATP synthase subunit A
Hbor_28560 Htur_3353 HQ3244A rrnAC3159 HVO_0316 VNG2139G Hlac_0281 Huta_1437 NP1030A Hmuk_1281 

1439.1X     ATP synthase subunit B
HQ3243A Hbor_28550 Htur_3354 HVO_0317 rrnAC3160 VNG2138G NP1032A Huta_1438 Hlac_0282 Hmuk_1282 

1437X     ATP synthase subunit C
Htur_3351 rrnAC3157 HVO_0314 HQ3246A VNG2141G Hlac_0279 Huta_1435 Hmuk_1279 Hbor_28580 NP1026A 

1440X     ATP synthase subunit D
HQ3242A Hbor_28540 NP0264A Hmuk_1286 Htur_3358 rrnAC3162 Hlac_0283 VNG2135G Huta_1441 HVO_0319 

1436X     ATP synthase subunit E
Htur_3350 HVO_0313 Huta_1434 VNG2142G Hlac_0278 HQ3247A Hmuk_1278 Hbor_28590 rrnAC3156 NP1024A 

1438X     ATP synthase subunit F
Hbor_28570 Htur_3352 HVO_0315 HQ3245A rrnAC3158 VNG2140G Huta_1436 Hlac_0280 NP1028A Hmuk_1280 

1435X     ATP synthase subunit I
HVO_0311 Hmuk_1276 Hlac_0276 Hbor_28610 NP1020A Huta_1432 Htur_3348 rrnAC3154 VNG2144G HQ3249A 

1909X     ATP synthase subunit K 
NP1022A HVO_0312 rrnAC1435 Huta_1433 Hmuk_1277 Htur_3349 Hlac_0277 rrnAC3155 VNG2143G HQ3248A Hbor_28600 


NADH dehydrogenase

762X     NADH dehydrogenase subunit A
Hbor_21470 VNG0635G Htur_1117 Hmuk_1917 Huta_0706 rrnAC1447 HVO_0978 HQ1637A Hlac_0704 NP2292A 

763X     NADH dehydrogenase subunit B
Huta_2229 NP2294A VNG0636G Htur_1116 Hmuk_1918 rrnAC1448 Hlac_0705 HVO_0979 Huta_0705 Hbor_21460 pNG7189 HQ1638A 

764X     NADH dehydrogenase subunit C/NADH dehydrogenase subunit D
rrnAC1449 HVO_0980 Hmuk_1919 Hlac_0706 Hmuk_0188 HVO_0968 HQ1639A Huta_2344 VNG0637G Htur_3181 NP2296A Huta_2227 rrnAC2023 Huta_2228 Hbor_26570 Hbor_21450 Huta_0704 Htur_1115 

765X     NADH dehydrogenase subunit H
HQ1640A Huta_0703 rrnAC1450 NP2298A Hmuk_1920 Huta_2226 Hbor_21440 HVO_0981 Hlac_0707 Htur_1114 Hbor_17720 VNG0639G 

766.0X     NADH dehydrogenase subunit I
Huta_0702 rrnAC1451 NP2300A HVO_0982 HQ1641A Hbor_21430 Hlac_0708 Htur_1113 Hmuk_1921 VNG0640G Huta_2099 

767X     NADH dehydrogenase subunit J
Hlac_0709 rrnAC1452 HQ1643A HVO_0983 Hbor_21420 NP2304A Huta_0697 Hmuk_1922 VNG0641C Htur_1112 

768X     NADH dehydrogenase subunit J2
Hlac_0710 Huta_0696 rrnAC1453 NP2306A Hbor_21410 VNG0642C HVO_0984 HQ1644A Hmuk_1923 Htur_1111 

769X     NADH dehydrogenase subunit K
Hlac_0711 Huta_0695 rrnAC1454 VNG0643G HQ1645A Htur_1110 HVO_0985 Hmuk_1924 NP2308A Hbor_21400 


Cytochrome oxidase

500.0X     cytochrome oxidase subunits I and III
Hbor_15720 Hlac_2413 Hbor_15740 Hmuk_2170 Htur_3105 Hlac_2853 HVO_0907 rrnAC2311 Htur_0463 rrnAC2309 VNG2193G Htur_2248 Hbor_23200 VNG0657G HVO_0945 HQ1611A NP2456A Hmuk_3372 NP2962A rrnAC0880 Hmuk_1970 Hmuk_2948 Huta_0042 rrnAC1154 Hlac_0786 HVO_1645 Hmuk_0581 HVO_1647 Hbor_18160 Hbor_30860 Htur_1875 rrnAC1278 

32X     cytochrome c oxidase subunit II
NP2448A rrnAC1153 HVO_0944 Hbor_15730 Hlac_2412 VNG2195G Hbor_21920 HQ1578A NP2964A rrnAC0879 Hmuk_3373 Htur_0464 rrnAC2310 VNG0665G NP4294A Hlac_0785 rrnAC0043 Htur_2249 Hmuk_2797 HVO_1646 HVO_1014 Huta_2489 Htur_1874 Hbor_30850 


Transport

1105X     zinc/iron permease family
NP4402A Htur_5198 rrnAC2244 HVO_0005 rrnAC3110 Hlac_1781 VNG0938G Htur_4292 HQ2238A Hmuk_0408 HVO_1003 Huta_2194 Hlac_0130 Hbor_21230 Hmuk_1236 Hbor_26720 Huta_1001 Htur_3077 

1429.0X     magnesium/cobalt transporter, MgtE family
rrnAC3134 VNG2458C NP0224A Huta_2085 HVO_0124 Htur_0380 Hlac_2739 HQ3417A Hbor_00990 Hmuk_1257 

1429.1X     magnesium/cobalt transporter, MgtE family
Hlac_2738 Hmuk_1258 Huta_2086 rrnAC3135 VNG2456C Htur_0379 HVO_0125 NP0222A Hbor_00980 HQ3416A 

440X     Trk-type potassium transporter membrane protein
NP6112A HVO_1057 HVO_1056 VNG2565G Huta_1412 Hmuk_1876 Huta_1217 Huta_1208 VNG1284G Hbor_22410 rrnAC0755 VNG1721G Htur_2080 Hlac_1184 rrnAC0757 Htur_2082 Hlac_1185 Hbor_22390 HQ1686A NP4906A Htur_3134 rrnAC1107 NP4904A 

553X     sodium/calcium exchanger
Htur_4032 Htur_1369 HQ2334A VNG0380G Hbor_30740 Huta_1317 HVO_0714 HVO_2609 HVO_2608 Htur_2416 Hbor_34760 VNG2257G Hlac_0903 Hlac_1799 HVO_2155 HVO_2355 Hbor_25030 rrnAC0986 Hmuk_1419 NP4778A rrnAC3276 Htur_0743 Htur_0675 Hbor_36990 Hbor_07820 

770X     multisubunit cation-proton antiporter MnhA,MnhD subunits/NADH dehydrogenase subunits L,M,N
NP0828A VNG0562C VNG0560C NP0826A VNG0563G NP0830A Hmuk_0930 HQ1648A rrnAC3530 HQ1647A rrnAC3529 HQ1646A Hbor_22540 Hlac_0486 NP5056A rrnAC3531 HVO_2411 Hmuk_1925 HQ1682A Huta_0297 rrnAC1455 rrnAC1456 Htur_5153 rrnAC1458 Huta_0563 Huta_0560 Htur_5151 Htur_1107 Htur_1108 Huta_2220 Htur_0298 Huta_2223 HQ1680A Hmuk_2863 HQ1681A Hmuk_2864 Hmuk_2865 Htur_1109 NP2314A NP2312A NP2310A pNG7037 Htur_5152 Hbor_36570 Hbor_36560 Hlac_0712 Huta_0693 Huta_0694 VNG0648G VNG0647G VNG0646G Huta_0692 HQ2621A HVO_1066 Hlac_0713 HVO_1069 Hmuk_1927 Hmuk_1926 HVO_0988 Hlac_0714 HVO_0986 Htur_2709 Hlac_0844 HVO_0987 Hlac_0483 Hlac_0846 Hlac_0845 Hbor_22510 Htur_2712 Hbor_21370 Hbor_21380 Hbor_21390 

1562X     multisubunit cation-proton antiporter, MnhC subunit
Htur_2711 HQ1679A Hbor_22520 NP0832A VNG0565C Hmuk_2862 rrnAC3532 HVO_1067 Htur_5154 Huta_0562 Hlac_0843 Hlac_0485 

1567X     multisubunit cation-proton antiporter, MnhE subunit
Hbor_22500 Hlac_0487 Htur_5159 Hlac_0838 Htur_2713 HQ1674A NP0842A HVO_1065 Huta_0564 rrnAC3537 Hmuk_2857 VNG0571C 

1565X     multisubunit cation-proton antiporter, MnhG subunit
Hlac_0840 rrnAC3535 Hlac_0489 Hmuk_2859 Htur_5157 NP0838A Huta_0566 HQ1676A Htur_2715 HVO_1063 VNG0570H Hbor_22480 

186.1.0X     mechanosensitive ion channel
rrnAC1105 Hbor_15530 Hlac_2229 Hbor_13980 Hlac_2105 Htur_2393 NP1184A Htur_2465 Hmuk_1647 Hmuk_2154 Hmuk_2247 HVO_2745 HVO_1682 VNG1388H NP3676A HQ2562A HVO_2887 HVO_1659 Hlac_1441 NP4196A VNG1164C Hbor_12130 Huta_0300 rrnAC1733 Hlac_1508 Huta_0057 VNG2113C Htur_1529 

43.0X     arsenite-transporting ATPase
rrnAC0678 Hbor_24910 VNG7123 NP1382A Hbor_36820 rrnAC0083 Htur_2621 Hlac_2712 HQ1236A HQ2430A Hbor_02740 Huta_2461 NP1818A Hlac_0661 Hlac_1224 Htur_2997 NP1164A VNG0365G Htur_3644 Hmuk_2970 Hlac_3445 HVO_0724 HQ1035A Hmuk_3342 rrnAC2592 HQ2609A HVO_2977 

167X     export ABC transporter membrane protein
HQ2019A Huta_1958 Hmuk_3213 Hbor_21530 VNG0800H rrnAC0665 NP0102A rrnAC0252 Htur_3762 VNG0003C Hmuk_1519 Hlac_2169 HQ1815A HVO_2084 pNG5001 

897.1.1X     sodium:solute symporter family protein
Huta_0201 Hlac_2133 rrnAC1726 Hmuk_1541 Htur_3259 VNG1785G Hbor_07370 HQ3326A HVO_2324 NP4534A 

1028.0.1X     peptide ABC transporter substrate-binding protein
Hbor_03280 Hlac_3666 HQ1486A Huta_2119 HQ1481A Htur_4466 Hbor_22580 HVO_B0122 Hbor_37460 Htur_4667 Hlac_0133 Hbor_35160 VNG2527G rrnAC2039 Hmuk_0116 Hmuk_1598 Hmuk_0217 Htur_1414 HQ2477A Hlac_0252 NP0758A Huta_2233  Hbor_03910 Htur_3692 Htur_1456 Hbor_37580 HVO_0062 Hmuk_0541 Huta_1305 HVO_A0380 HVO_0628 Huta_2585  NP2986A  Htur_4449 Htur_4448 Huta_1244 rrnAC2228 Htur_4447 HVO_C0075 Hbor_05910 Hlac_0069 HVO_A0428 HQ1310A Hbor_06560 HVO_B0184 Htur_1045 Hlac_0244 HVO_B0021 Hmuk_1189 Htur_0883 Htur_2405 HVO_2126 Htur_0876 NP3578A Hmuk_0050 VNG2349G Hbor_30140 HVO_A0339 Huta_1850 rrnAC3299 

5.1.0.0.0.1.1X     peptide ABC transporter membrane protein
Hbor_03290 HQ1485A rrnAC2229 HVO_1767 HVO_A0427 Hbor_22590 Hbor_37470 HVO_B0123 HVO_C0073 HVO_0629 HQ1309A Hbor_35140 VNG2359G rrnAC2040 VNG2529G HVO_2764 HVO_B0185 Hmuk_0115 Hmuk_1597 Hlac_0245 Htur_1413 HQ2476A Hlac_0251 NP0760A Hmuk_0216 HVO_B0022 Htur_0882 Hlac_0068 Htur_3693 Hlac_0675 Hbor_03920 HVO_B0081 Hlac_3265 HVO_2441 HVO_2125 Hmuk_0540 Hbor_30130 Htur_2408 HVO_0061 HVO_A0381 VNG2347G Hbor_05900 NP3580A HVO_A0338 HQ1480A Hbor_30080 rrnAC3298 Huta_1849 

5.1.0.0.0.0X     peptide ABC transporter membrane protein
HQ1484A Huta_2116 Htur_4464 Hbor_37560 Hbor_22600 Hbor_37480 HVO_0630  HVO_A0382 Htur_4665 HVO_B0023 rrnAC3297 HVO_B0091 HVO_A0337 HVO_2765 rrnAC2041 VNG2531G Hbor_35130 Hbor_03300 Hmuk_1596 Hmuk_0114 HQ2475A Hbor_05890 NP0762A Hlac_0250 HQ1308A Hlac_0067 HVO_B0329 HQ1479A Htur_3694  Hlac_3266 HVO_0060 Huta_2587 Htur_1412 Hmuk_0539 rrnAC2230 HVO_C0072 HVO_B0080 VNG2361G Hbor_03930 HVO_B0186 Htur_4452 Hlac_0246 Htur_3885 Hmuk_0215 Htur_4092 Hlac_0676 Htur_0881 Hmuk_1191 Hbor_30120 HVO_2124 Htur_2407 VNG2346G NP3582A Hmuk_0048 Huta_1848 Hbor_30070 

792X     phosphate ABC transporter substrate-binding protein
Hmuk_1793 Hlac_3551 HVO_A0477 HQ1471A HVO_2375 NP6104A VNG2486G Hbor_08060 VNG0457G Hmuk_0357 Hbor_08070 Hlac_0502 rrnAC1509 Htur_2478 Htur_3447 NP1978A Huta_1592 rrnAC2149 Huta_0913 

21.1.0X     phosphate ABC transporter membrane protein
HQ1470A Hmuk_1792 HQ1469A HVO_A0478 HVO_A0479 Htur_2479 Hmuk_1791 Htur_2480 rrnAC1508 Huta_1593 rrnAC2147 VNG2484G rrnAC2148 VNG2483G Huta_1594 HVO_2376 HVO_2377 rrnAC1507 Huta_0911 Huta_0912 NP1982A VNG0453G Htur_3449 Htur_3448 VNG0455G Hlac_0503 Hbor_08090 Hlac_0504 Hlac_3553 Hlac_3552 Hbor_08080 NP6102A NP6100A Hmuk_0356 Hmuk_0355 HQ1422A NP1980A 

1303.1X     sodium-driven multidrug efflux pump, MatE family
HQ1850A VNG2404G Huta_1672 NP5292A Htur_4468 Huta_1541 VNG0720G Htur_1362 NP3606A Htur_3461 Hmuk_0686 rrnAC2783 Hbor_02070 HVO_0913 Hlac_0998 Htur_3236 Hbor_23120 rrnAC2867 

199.1.1.0X     P-type ATPase
rrnB0270 Hlac_2084 NP3140A rrnAC1149 Htur_0922 Hmuk_3233 pNG6059 Hlac_3052 Huta_1465 HVO_0933 pNG6019 rrnAC0298 NP2972A pNG6056 Htur_0143 Htur_0468 VNG2201G Hmuk_3375 pNG6046 Hlac_1750 pNG6161 pNG7137 Hlac_2990 HVO_A0624 VNG6177G Htur_4271 rrnAC0504 Htur_0136 Hlac_2409 Hbor_33940 pNG6081 NP0258A Huta_2329 NP2668A Hbor_30810 HQ2252A HVO_1751 NP4300A Hlac_0577 Hmuk_2692 VNG0149G Hbor_32710 Hbor_08620 VNG0700G HQ1119A pNG6135 Hlac_1869 Hlac_3055 Hbor_04060 Htur_2195 Hlac_2845 Huta_1754 Htur_3379 HVO_0940 

1529.0X     cation diffusion facilitator family transporter
HQ3206A Hlac_1199 NP3196A Hbor_09740 Huta_0076 Htur_0374 VNG1862G HVO_2602 rrnAC3425 Hmuk_1513 

36.0X     multidrug export ABC transporter membrane protein
HVO_1005 Hlac_0327 HQ1494A Hbor_21840 HVO_A0176 Hmuk_2803 Huta_2484 rrnAC0049 NP2440A Htur_1192 VNG0669H 

5.1.0.0.1.0X     iron-siderophore ABC transporter membrane protein
VNG2551G Hbor_22990 HQ1627A Htur_4407 Hbor_04260 rrnAC3374 HVO_1759 Huta_2493 VNG2560G Htur_0304 Hlac_0881 pNG7275 Hmuk_2443 HVO_1111 Hlac_0539 Hmuk_2792 Huta_1822 NP3816A Hbor_07790 Htur_1831 Huta_2192 VNG1370G Htur_2797 Hmuk_0395 HVO_B0197 

256.1X     ABC transporter membrane protein
Huta_2634 Hbor_32840 Hbor_37000 Hmuk_2941 Hmuk_1083 NP1080A Hbor_37010 Htur_3190 Hbor_31170 HQ3697A Huta_0891 Huta_2630 Hlac_2643 rrnAC0396 Hbor_29820 Htur_3715 Hmuk_0788 HQ1143A HQ1144A HVO_3001 NP1200A Hbor_37070 rrnAC3052 Htur_3643 Hbor_30270 VNG2377G Htur_0140 Hbor_30470 Htur_0404 Hlac_1161 Htur_1643 HVO_A0322 Htur_3759 Hbor_02410 Hbor_29690 Hbor_31130 rrnAC1656 Htur_0228 Htur_0229 

21.0.0.0.0X     ABC transporter membrane protein
HVO_0021 Hlac_1226 VNG1868G Hbor_02010 Huta_1021 HQ2544A NP5004A VNG1592G Huta_1875 Hbor_16360 VNG1867G Htur_1654 HVO_1706 rrnAC2873 Hlac_0167 rrnAC1184 Hbor_19680 HQ3380A rrnAC0907 HQ1432A VNG2396G pNG7350 HVO_B0189 HVO_B0370 pNG7349 HVO_B0188 HQ1433A Hmuk_3397 Htur_4397 Hbor_15050 Hmuk_1405 Htur_2515 HVO_A0297 Hmuk_3396 Hbor_31070 Hbor_31080 Hbor_16370 Hlac_2696 HVO_A0300 Hmuk_1934 NP3930A HQ2246A HQ2245A Huta_0389 VNG0923G rrnAC0146 Hbor_36130 Hmuk_2276 

5.1.0.1.0.0X     amino acid permease/formate/nitrite transporter
Htur_1584 NP4372A VNG0174G VNG6220G Hlac_2687  Hbor_09150 Hlac_2693 HQ2233A Huta_2730 rrnAC0244 NP0646A Hmuk_1073 Htur_0566 NP6260A NP4758A Hbor_37330 NP0040A HVO_2593 NP6264A NP2676A HVO_2500 Htur_2071 Huta_1215 rrnAC0759 rrnAC1651 HQ1950A Htur_2084 NP0042A Hmuk_0195 HQ1313A Huta_1577 Htur_3228 Hmuk_1674 HVO_0176 Hlac_1266 HQ3634A pNG7063 HQ1125A VNG1240G Hlac_3407 HQ1451A Hmuk_0746  Htur_2705 Hlac_1905 Hbor_30710 Hlac_2299 rrnAC0187 NP2382A 

5.1.0.0.1.1X      ABC transporter ATP-binding protein
VNG2612G NP1472A rrnAC3127 rrnAC0829 rrnAC0827 HQ1483A HQ1482A rrnAC3128 Hbor_23600 HVO_2692 NP1470A HVO_A0384 Hbor_04270 HVO_A0383 Hlac_0397 Hmuk_0318 Hbor_22620 Htur_1215 Htur_1317 Htur_1318 Hbor_22610 HVO_A0514 Htur_1816 HVO_A0515 rrnAC2042 Hbor_03310 Hbor_08100 rrnAC2043 Hbor_21540 Hbor_03320 Hmuk_0060 Hbor_14210 HVO_A0293 rrnAC2146 Hmuk_0218 NP0100A HQ1477A NP0504A pNG7026 Hlac_0913 HVO_B0331 HVO_B0332 HVO_0534 HQ1478A VNG0524G Hmuk_0329 NP3924A VNG2317G HVO_B0089 NP3932A HQ1838A HVO_B0220 HVO_A0281 HVO_B0090 Hbor_21850 HVO_B0177 HQ1814A NP0678A Hmuk_2275 Hbor_01480 rrnAC3265 HVO_0506 NP1504A VNG2363G HQ3382A VNG2365G HVO_A0145 Hbor_27240 Htur_1795 NP6124A Hmuk_2267 HQ1493A NP1198A HQ2018A Huta_2569 HVO_B0190 Hlac_0505 HQ1969A VNG1371G VNG2343G VNG2344G Hbor_20470 Hbor_20480 Hmuk_0047 HVO_0902 VNG0921G Hmuk_0207 HQ2597A Hmuk_0046 HVO_0903 Huta_2770 NP6098A VNG0668C Htur_1191 HVO_2083 HVO_B0109 pNG7342 rrnAC1368 HVO_1760 Hmuk_2701 Hbor_23000 HQ3624A HQ1786A Hbor_08680 HVO_A0480 Hlac_1427 HQ3665A NP2802A NP1396A NP0006A rrnAC2103 HVO_A0336 HQ2603A HQ2604A Hlac_2644 rrnAC1570 rrnAC1992 rrnAC1993 HQ2194A HQ2478A HQ2193A Hmuk_2709 HQ3616A Hbor_12720 HQ1306A HQ3615A HQ1307A HQ2195A Hbor_12710 rrnAC1869 HVO_A0491 Hlac_3268 HVO_1769 HVO_1768 HVO_2443 Hlac_3267 HVO_2444 Htur_3760 VNG0901G HVO_2445 Htur_3761 HVO_A0323 Hlac_0633 rrnAC2314 Hbor_18130 pNG7347 Hlac_3554 Hbor_27990 HQ1468A Huta_2635 VNG2085G Hmuk_1821 VNG2636G Htur_4648 rrnAC1747 HVO_1886 Hbor_11620 HVO_B0079 Htur_1737 Htur_1738 HQ2730A NP3918A HVO_B0227 HVO_2430 rrnAC3372 HVO_B0078 HVO_B0221 Htur_1832 Huta_2631 pNG7149 HVO_1985 Htur_4756 Htur_1852 HQ2451A NP2864A HQ3478A Hlac_1416 HVO_A0294 Huta_2191 NP4730A Hlac_0825 Hbor_18340 Hbor_11470 Htur_4663 rrnAC2116 Hmuk_1935 HQ2632A HVO_1601 Hlac_1723 rrnAC1042 Htur_2648 rrnAC2352 Huta_1874 Htur_4471 Htur_2736 rrnAC0626 HVO_A0177 Htur_1634 Htur_4664 Htur_0013 Huta_1595 NP0748A Hlac_0065 HQ1138A Hlac_0066 Htur_3805 Htur_3804 HQ1145A Huta_2369 NP0764A NP0766A Huta_1959 Htur_4487 HQ1626A rrnAC2227 rrnAC2084 VNG6264G VNG0799C VNG1631G pNG7276 HQ1431A Hbor_37150 Htur_0227 Htur_4498 Htur_1500 rrnAC1029 HQ1615A HVO_0891 HQ1616A Htur_0670 Htur_2514 Htur_4499 NP3584A Huta_0352 Hlac_0326 Hlac_0852 Huta_2485 Hbor_23300 Hlac_0225 VNG6281G HQ1421A Hlac_0226 VNG2552G VNG2378G Huta_2115 Huta_2114 HVO_1195 HQ1976A Huta_2492 HQ1382A Htur_5208 HVO_1196 VNG2558G Huta_1839 NP3648A NP3432A Hlac_0882 pNG7252 NP3430A NP3818A Hbor_36360 Huta_0333 rrnAC1505 Hmuk_3214 Huta_1375 Htur_0405 HVO_0627 HQ1989A Hbor_36370 Huta_1627 Huta_2588 VNG1893G Huta_0121 Hlac_0078 HQ2543A Htur_0139 Huta_1343 rrnAC0501 HVO_0859 HVO_C0074 Hlac_0176 VNG0123G rrnAC0908 VNG6326G Htur_2477 Htur_4453 Htur_2481 Htur_4462 Htur_0123 rrnAC0479 Htur_3919 Htur_2333 VNG2397G rrnAC2280a Huta_0314 HQ1706A VNG0002G rrnAC0920 HQ1372A Huta_1846 Htur_0441 Huta_1847 Huta_1262 VNG1247G rrnAC0145 Htur_4463 Hbor_36380 HVO_A0610 VNG1871G Hmuk_1454 Hmuk_2940 Hlac_2937 Huta_1420 Hbor_31900 Hbor_35150 rrnAC0251 Htur_3441 Htur_2275 Hlac_0249 Hlac_0248 Hmuk_2527 Hmuk_2528 HQ1295A Htur_3642 Huta_0161 Hlac_2523 rrnAC0048 Hmuk_0617 Hbor_30460 Hbor_31980 rrnB0225 HVO_0059 rrnB0224 HVO_0058 Hbor_31940 Htur_0290 rrnAC0379 Htur_3287 Htur_1563 Htur_1564 Htur_1467 HVO_B0316 Hbor_32130 Htur_3091 Hlac_1145 rrnAC0394 Hlac_1146 Huta_1166 HVO_0393 Hlac_2917 Hlac_2916 Hlac_0243 Htur_2294 Htur_0305 Hlac_0540 Htur_4185 Htur_3884 Htur_3883 Htur_4184 NP1778A Htur_4396 Hbor_30280 Hmuk_3024 rrnB0202 rrnB0203 rrnAC0567 rrnAC0568 NP1984A NP1996A Htur_2891 Htur_2892 NP1998A Hbor_36150 Hmuk_3176 HVO_2163 Hmuk_1082 Hmuk_1594 Hmuk_1595 Hbor_37540 Hbor_37550 Huta_1095 Hmuk_2802 Hbor_37500 Htur_1546 Hbor_37490 Hmuk_1690 Htur_2802 Hmuk_0872 Htur_1062 Hmuk_2441 HQ3072A Hmuk_1790 Huta_1654 Hmuk_2442 Htur_2181 rrnAC0641 rrnAC0642 NP1750A Hlac_1162 rrnB0106 HQ2965A HQ2964A Htur_1411 NP2038A Huta_0699 HVO_0020 Hbor_36990 Hmuk_2918 Hmuk_2521 Htur_3189 Hlac_1192 Hmuk_1404 Hlac_2170 HQ3093A Huta_1821 Hbor_37080 Hmuk_2793 Hmuk_1010 HVO_1112 Hbor_33850 Htur_2406 Hmuk_1192 Hmuk_1193 rrnAC0666 HVO_2123 HVO_1400 HVO_2122 HVO_2118 Hlac_1806 Htur_4091 pNG7050 rrnAC3296 rrnAC3295 HVO_B0024 Huta_1237 Huta_0498 Hlac_2695 VNG2482G Htur_3364 Hlac_2147 Hlac_3159 Hlac_2055 rrnAC3053 Htur_3696 HQ2806A Htur_3695 HVO_1006 HVO_B0037 Hmuk_0417 Htur_1642 HQ2805A rrnAC2465 HQ3533A HVO_B0038 Hbor_29880 rrnAC2464 Hbor_02400 Htur_3503 Hmuk_0537 Hmuk_0538 Hlac_1227 HQ3185A HVO_A0426 Hlac_1093 HQ3186A HVO_0217 Hbor_04950 Hbor_31180 Hbor_27490 VNG0470G Huta_0376 NP6196A NP6198A Hbor_03550 VNG0465G Hmuk_0789 HVO_2378 Hmuk_0787 Htur_0880 Hmuk_0402 Htur_0879 Hbor_27690 VNG0689G VNG0452G Htur_4248 Hbor_30100 Hbor_30110 rrnB0320 HVO_A0580 HVO_A0579 rrnB0315 pNG6033 rrnAC1655 Hbor_30050 HVO_A0425 Hbor_31140 Hbor_03620 Hbor_30060 Hbor_31090 HVO_B0295 NP1082A HVO_1443 Hbor_16340 Hbor_31400 HVO_B0125 HQ3696A Hbor_30980 Huta_0892 VNG2526G HVO_2801 HVO_2800 Htur_3017 HVO_3002 rrnAC1830 Hmuk_0113 Hbor_17980 Hbor_35930 Hmuk_0112 Hlac_2095 Hbor_05880 Hlac_2096 Hbor_14820 Hmuk_3225 Huta_0905 HVO_2398 Hbor_05810 Hbor_05870 Hlac_2865 Huta_0910 Hlac_3452 HVO_B0134 Hbor_03900 rrnAC0031 Hlac_0499 Hmuk_0946 Hbor_00690 Huta_2967 Huta_0390 Hbor_26460 HVO_0424 Hlac_2486 HVO_0565 rrnAC2418 HQ2758A pNG7119 HVO_2405 pNG7118 Hmuk_3314 pNG7233 rrnAC2073 HQ2757A Huta_2980 Huta_1020 rrnAC2654n rrnAC2655 rrnAC2654 Hmuk_0309 Hbor_33410 NP4136A HQ2303A Hbor_14830 Hlac_0472 rrnAC2870 Hmuk_0507 Huta_2936 rrnAC2535 HVO_1707 NP3044A Hbor_19690 Hmuk_0679 HQ3299A Htur_3716 Htur_2985 Hmuk_0295 Hlac_0678 Hlac_0677 Hbor_15040 NP2442A HQ3300A HVO_2032 NP0168A Hbor_06120 NP0166A NP4138A HQ2244A Hmuk_1518 pNG5003 rrnAC3194 Hmuk_3398 Hmuk_0354 Hlac_2607 Hbor_29680 Hlac_0377 Hmuk_0350 HVO_0446 

128.0.1.1X     major facilitator superfamily transporter
Hbor_19920 HQ2231A Hmuk_1882 Huta_1046 Hlac_1778 VNG2419C rrnAC0651 Htur_0062 HVO_1239 NP0888A 

1513X     RND superfamily exporter
NP3130A Huta_2918 NP0784A HVO_A0467 pNG7181 Huta_2553 Hlac_3221 NP2462A HVO_2079 HQ1215A Hbor_16020 Htur_4341 Hmuk_1668 Hlac_1194 pNG5065 Hbor_18270 HQ1542A Htur_2865 pNG5069 Htur_3322 VNG1476C HVO_2069 Huta_2608 pNG5011 rrnAC3382 HQ1539A Hlac_2681 Htur_3078 

911X     major facilitator superfamily transporter
Hlac_1914 Hmuk_1884 Hbor_26900 Htur_3167 NP0530A VNG0188H HQ2285A HVO_A0606 Hmuk_2949 rrnAC1760 Huta_2670 

163.0.1.0.1.0.1X     TrkA protein, includes cation/proton antiporter
Hmuk_1184 VNG6223C Htur_0633 HQ1126A VNG6218G Hbor_05150 rrnAC2558 Huta_1318 Htur_2420 HQ1685A rrnAC3289 Huta_1276 HVO_1916 rrnAC0245 Htur_1924 rrnAC0243 HVO_2211 rrnAC2498 Htur_1454 Hmuk_1877 HQ1345A HQ3102A Hmuk_0739 rrnAC1536 HVO_1058 HQ1956A Hbor_04920 Huta_1539 HVO_1885 Hbor_06490 Huta_1209 Hlac_0112 HQ1951A Htur_2085 Htur_0378 rrnAC2811 HQ3143A NP4902A Htur_3372 Hlac_1186 HQ1314A VNG1924G VNG1238C Hmuk_1602 VNG2068C NP1576A Hbor_22420 Hbor_30650 rrnAC1652 

1048.1X     iron-siderophore ABC transporter substrate-binding protein
VNG1369G NP3814A Hmuk_2791 Hbor_22980 HQ1628A Htur_1830 Huta_2494 HVO_1110 rrnAC3375 Hlac_0880 

1048.0X     iron-siderophore ABC transporter substrate-binding protein
HQ1585A rrnAC2088 VNG0316C Hbor_24210 Hbor_22010 Hlac_0602 NP0064A Hmuk_0278 Huta_1960 HQ1152A Htur_3494 HVO_0796 

6.1X     permease, DMT superfamily
Hlac_1470 Htur_2030 VNG6293C Htur_2179 HVO_B0276 VNG1626C Huta_2022 Hmuk_2354 NP3806A Hlac_1853 Hbor_30300 Hbor_15250 VNG1350C Hmuk_1533 HVO_A0617 HVO_1980 pNG7294 Htur_2763 HQ3044A pNG7270 Htur_1839 rrnAC0516 NP2642A Hlac_3540 pNG7332 Hlac_2049 HVO_1791 HVO_1790 rrnAC0008 Htur_3137 Hbor_08430 NP3074A Hbor_08800 HQ2738A HVO_2446 Htur_4679 Hbor_01090 

163.0.1.0.1.1.1.1.1X     TrkA domain protein, includes potassium channel
Huta_2999 NP3178A Hlac_1968 Hmuk_0968 Hmuk_1590 HQ2351A rrnAC2510 Htur_0577 VNG0615C Huta_0353 Hmuk_1529 HQ1952A Hbor_21040 rrnAC2606 Hmuk_2691 Hlac_1993 VNG1847G rrnAC3436 Huta_1315 NP2920A HVO_1137 Htur_4312 Hbor_09610 HVO_2616 Htur_1187 HQ1419A 

1216.1X     phosphate transporter, PiT family
VNG6462G VNG7047  rrnAC2657 Hmuk_3389 Hbor_29410 VNG2307C Htur_3733 Hlac_0331 rrnAC2586 Hmuk_0903 VNG6064G Huta_0260 HVO_0248 Hbor_36300 Htur_0126 Hmuk_0884 VNG7162 Huta_1549 NP1412A VNG6250G Htur_4313 Huta_1578 rrnB0290 HQ3704A Hlac_1999 

1216.0X     phosphate or sulfate permease, PiT family
Htur_0102 VNG0753G NP1270A Huta_1034 HVO_2996 VNG6196G NP4804A Huta_2328 rrnAC2527 Htur_0277 Hmuk_0857 Hmuk_3255 HQ3455A HQ2052A Htur_0100 Hbor_02490 Hlac_1653 Hbor_02480 


DNA repair

91.0.1.1X     DNA repair protein RadA
Hbor_01160 VNG2473G Htur_0211 NP1788A Huta_1273 rrnAC1532 HVO_2383 HQ3173A Huta_0907 Htur_2158 Hmuk_1185 HQ3429A Hlac_1629 NP0878A Hbor_08160 HVO_0104 Hlac_2624 VNG1665G Hmuk_1786 rrnAC2910 

124.0.0.1.0.1.0.0X     excinuclease ABC subunit B/ERCC4-like helicase
Hbor_01930 Hlac_2638 VNG2390G Hmuk_0800 HVO_3010 HQ1020A Hbor_02260 Htur_3701 HQ3725A NP0336A Huta_2358 Hlac_2546 rrnAC2704 Huta_1486 rrnAC2996 Hmuk_1153 VNG2356G NP0744A HVO_0029 Htur_3723 

124.0.0.1.0.1.1X     excinuclease ABC subunit C
VNG2381G HQ3694A HVO_3006 Hmuk_1072 Hlac_2725 Htur_3639 rrnAC3041 Huta_2640 Hbor_02350 NP1086A 

600X     DisA nucleotide-binding protein
rrnAC1103 Hlac_1442 Htur_2466 NP4194A Huta_0301 Hbor_15520 Hmuk_2246 VNG1389C HVO_1660 HQ2563A 

978X     methylated DNA-protein cysteine methyltransferase
Hmuk_3040 VNG0306C HVO_0786 Huta_2893 rrnAC1916 Hbor_24310 NP0918A HQ1160A Hlac_1270 Htur_0857 

1362X     predicted nuclease
VNG1986C rrnAC2933 NP0238A VNG0171C Hlac_0058 Huta_0168 Hbor_27070 HVO_0486 Hmuk_0608 HQ1390A Htur_2601 

333X     DNA polymerase involved in repair
HQ3359A rrnAC0540 Hlac_2466 Htur_2100 Hmuk_2368 Huta_2776 Hbor_19230 NP2918A VNG1014G HVO_1302 

4X     uracil-DNA glycosylase
VNG1228C VNG2082G Hbor_27510 Hmuk_2639 Hbor_29590 Hlac_0610 rrnAC0123 HVO_0231 Htur_0164 VNG0707C NP5088A rrnAC2636 NP0084A NP3952A Hmuk_2571 rrnAC2796 HVO_1038 Huta_1768 HQ1380A Htur_1578 Htur_0091 Hmuk_0717 HQ2967A rrnAC0005 Hlac_1992 Huta_0183 Huta_2974 Htur_3154 HVO_0444 HVO_2792 Hlac_0379 Htur_2097 Hbor_12630 Hbor_22180 

124.0.0.1.0.1.0.1X     helicases including DNA repair helicase RAD25
Hlac_3022 HVO_1723 HQ2079A Htur_5118 Hmuk_2843 Hbor_16170 HVO_1598 VNG1406G Hlac_3185 rrnAC0617 rrnAC0181 NP4200A HVO_1736 HQ2528A VNG7093 Hmuk_3146 Hlac_1535 Hlac_1556 NP3846A Hlac_3083 HQ2178A NP0212A Hbor_14720 HQ2634A Huta_0308 HVO_A0441 Htur_2015 VNG6130G 

1335X     Holliday junction resolvase
rrnAC2847 Huta_1653 Hlac_2659 NP0680A HQ3690A HVO_0170 Htur_0152 VNG2252G Hmuk_0891 Hbor_00150 

1414X     single-stranded DNA exonuclease RecJ
NP0202A Huta_0931 rrnAC3094 VNG2333C HQ3702A Htur_3679 Hbor_01460 HVO_0073 Hlac_2552 Hmuk_1059 

431.1.1.1X     A/G-specific DNA-adenine glycosylase
Hmuk_0448 Hbor_14100 rrnAC0987 HQ2481A NP4222A Hlac_2002 Hbor_14130 Htur_2122 Hmuk_2201 HVO_2896 VNG1520G Huta_2939 

431.1.1.0X     DNA-(apurinic or apyrimidinic site) lyase
VNG0592G pNG7116 HVO_0878 Htur_1089 Hmuk_2013 Huta_0584 VNG0398G HVO_0848 HQ1151A NP4064A rrnAC1908 Hlac_1044 Hlac_0954 Htur_2595 NP4496A HVO_2834 Hmuk_3075 Huta_2702 Hbor_23430 Hmuk_3103 Hbor_23710 HQ1545A rrnAC0739 

944.1.1X     DNA repair exonuclease
Hlac_2790 Hbor_23660 Htur_1494 HVO_0853 NP1518A Hmuk_2899 Hbor_13160 HQ1700A Hlac_0182 rrnAC1841 Huta_0370 VNG0512G Hlac_3129 

612.0.1.0X     ATP-dependent DNA helicase, UvrD/Rep family
Htur_3265 Huta_1443 Hmuk_0556 Hbor_37900 HVO_0415 rrnAC2267 Hlac_0203 HQ1364A VNG2620G NP0930A Hbor_27770 

391X     endonuclease V
Htur_2631 rrnAC0676 Huta_2452 HQ1234A VNG0363G Hmuk_2966 HVO_0726 NP1158A Hbor_24890 Hlac_0598 

1222X     DNA mismatch repair protein MutL
HVO_1939 HQ3157A Hbor_26600 rrnAC2550 HQ1456A Hlac_0629 Huta_0007 HVO_0551 Hbor_05360 NP0536A VNG0159G Htur_3218 Hmuk_0376 Hlac_2227 

616.1X     DNA mismatch repair protein MutS
HQ3158A HVO_1940 Htur_3224 rrnAC2937 HQ1460A VNG0172G VNG0163G Htur_2380 Huta_0458 Hlac_0119 NP0538A Hmuk_0358 rrnAC2532 Hbor_26580 NP0232A Hbor_05370 Huta_0493 Hmuk_0366 Hlac_2226 HVO_0552 

616.0X     DNA mismatch repair protein, MutS family
Hmuk_1006 Huta_0551 HVO_0191 NP0586A Htur_3631 HQ3681A Hbor_18760 Hbor_00420 Huta_1024 rrnAC1144 Htur_2660 VNG2270G rrnAC2861 HVO_1354 Hmuk_2432 Hlac_2604 Hlac_1501 

549X     RecJ-like exonuclease
NP3224A Hmuk_1907 HVO_2889 rrnAC0979 Hbor_21970 VNG0779C VNG0780H Huta_2931 HQ1581A Hmuk_2195 rrnAC1441 Hlac_2404 HQ1797A Htur_2720 VNG1511C Htur_2119 Huta_0717 HVO_1018 Hlac_1616 NP2874A Hbor_14030 

1018X     endonuclease IV
rrnAC2015 Hmuk_0185 HVO_0573 VNG0183G HQ1417A Huta_2402 Htur_2988 Hlac_0531 NP5118A Hbor_26330 

392.0X     Rad3-related DNA helicase
rrnAC2719 rrnAC0680 Hmuk_0823 Hbor_01810 Hmuk_2975 Hbor_35780 Hbor_18810 HVO_1351 Hlac_0816 VNG1383G HQ1981A NP1306A Huta_1416 Htur_3766 VNG2441G Huta_2465 NP0960A Hlac_2627 Htur_0335 HQ3720A HVO_0039 

392.1X     Rad3-related DNA helicase
Hbor_01230 HVO_0099 Hlac_2213 Huta_1013 VNG2476C NP0898A Htur_0201 HQ3436A rrnAC2901 Hmuk_1203 

431.0X     8-oxoguanine DNA glycosylase
HVO_1681 NP3754A Hbor_15330 Hlac_1517 rrnAC1166 HQ2577A Huta_0823 Hmuk_2407 VNG1266G Htur_2444 

1519X     DNA repair nuclease, NurA family
Htur_0616 Huta_1589 NP2434A HVO_2369 rrnAC3401 Hmuk_1654 Hlac_2788 HQ3068A Hlac_2289 VNG1891H Hbor_08000 


Cell cycle

43.1.0.0.1.1X     cell division ATPase MinD
Htur_3173 rrnAC2768 rrnAC1880 rrnAC1939 HQ1403A Hbor_00770 Hmuk_2300 HVO_0595 HVO_1634 Htur_0282 HQ2587A VNG2130G VNG0946G Hlac_0274 Hbor_28490 HVO_0225 Hlac_2674 HVO_0322 Hbor_15850 HQ3656A rrnAC3166 Huta_2011 Hlac_0595 Hmuk_0137 rrnAC1227 Hbor_26000 Huta_0209 Hlac_0809 Hmuk_1046 NP5240A NP0438A Hmuk_1290 

43.1.0.0.1.0X     ATPase involved in chromosome partitioning
Hmuk_2464 Htur_1575 Htur_1756 VNG1131G Huta_2528 NP2824A Hmuk_1565 Htur_1647 Hlac_1831 HVO_2790 HVO_B0170 HQ2949A rrnAC0056 Hbor_35100 NP4940A rrnAC1208 Hmuk_2587 Hbor_12610 Hlac_1341 

657.1.0X     putative chromosome segregation protein
NP1216A Hbor_23650 Hlac_0527 Hlac_2789 Htur_1495 HVO_0854 Hbor_25310 Hmuk_2898 HQ2075A HVO_0689 NP1516A rrnAC1639 HQ1701A Hmuk_3002 Hlac_0181 Htur_1341 HQ1264A VNG0514C rrnAC1840 Huta_0371 VNG0342G Huta_2736 

309.1.0X     RIO serine/threonine kinase
Hmuk_0701 VNG0179C Hlac_2660 NP0248A Hlac_0533 Huta_1605 rrnAC2036 rrnAC2476 Hbor_00880 Hbor_26420 Htur_2801 VNG2233C HVO_0569 NP1312A Htur_3650 HVO_0135 HQ3398A Hmuk_0196 Huta_2401 HQ1420A 

406.0X     cell division protein FtsZ
NP0810A Hmuk_0169 VNG0192G Htur_2823 Huta_2406 VNG0376G NP5294A Hbor_26250 HVO_0717 NP5324A Huta_0895 Htur_1373 Hlac_0523 Hmuk_2935 rrnAC2004 HVO_0581 HQ1243A rrnAC0703 Hlac_0901 Hbor_25000 HQ1415A 

406.1X     cell division GTPase
Htur_1348 Huta_1300 rrnB0325 Hlac_1892 Htur_0639 VNG1933G Hbor_31220 Hmuk_3060 Hmuk_0522 Hmuk_1412 NP2128A Hbor_24680 NP2404A HVO_2204 HVO_1113 HQ3147A HVO_2068 VNG0265G Htur_3616 HVO_A0035 Hlac_0698 VNG6260G rrnAC3284 Hlac_0198 Huta_1200 Hbor_06420 HVO_2013 rrnAC3326 HVO_0745 

859X     chromosome segregation and condensation protein ScpA
Hlac_0528 Hbor_25300 rrnAC1638 HQ1263A Htur_1340 NP1214A VNG0340C HVO_0690 Hmuk_3001 Huta_2737 


Protein secretion

1462X     preprotein translocase subunit SecD
VNG1987G HVO_1976 Hlac_1964 NP2522A HQ3097A Hbor_05720 rrnAC3215 Htur_0744 Hmuk_1322 Huta_2689 

405X     preprotein translocase subunit SecE/Sec61 gamma
HQ1242A Htur_2642 NP0812A Hlac_0900 VNG0375G HVO_0718 Hmuk_2937 Huta_0894 Hbor_24990 rrnAC0700 

1461X     preprotein translocase subunit SecF
VNG1988G HVO_1975 Hlac_1963 NP2524A HQ3098A Hbor_05710 Htur_0745 Huta_2688 Hmuk_1321 rrnAC3214 

820X     preprotein translocase subunit SecY
HVO_A0174 VNG1719G Huta_2315 Hlac_2426 rrnAC1589 Hbor_10460 HVO_2541 HQ2819A NP4900A Htur_2241 Hmuk_1851 

1059X     preprotein translocase subunit Sec61beta
Htur_3541 HQ1302A Huta_0325 NP1308A VNG2599H Hmuk_0313 rrnAC2111 Hbor_27570 HVO_0437 Hlac_0371 

30X     signal recognition particle, subunit SRP19
NP3812A Hlac_0717 Hmuk_2790 Hbor_22970 VNG1367G rrnAC0041 Huta_2505 HQ1503A HVO_1109 Htur_1829 

1427.0X     signal recognition particle subunit FFH/SRP54
Htur_0260 VNG2459G Hbor_01000 Hmuk_1226 NP0096A HVO_0123 Huta_1261 rrnAC3124 HQ3418A Hlac_0496 

1427.1X     signal recognition particle-docking protein FtsY
rrnAC3118 VNG2462G Hbor_01030 Hlac_0821 NP0182A HVO_0120 Huta_1328 HQ3419A Htur_0239 Hmuk_1229 

1283X     signal peptidase I
HVO_0002 Hbor_02120 HQ1002A NP0484A rrnAC2713 rrnAC2712 Hlac_1241 Hlac_0002 Hbor_09730 Htur_0003 HVO_2603 Hmuk_0816 VNG2416G Huta_1611 Huta_1612 

322X     twin arginine-targeting translocase, TatA/E family
Huta_0266 NP4348A HQ2505A NP4350A Htur_2436 Htur_0942 Hbor_20790 Hmuk_2684 VNG0801C Hlac_0988 HVO_1162 rrnAC0524  

1339X     twin arginine targeting translocase, TatC component
VNG2267G Hbor_00390 HVO_0185 Hlac_2608 Hmuk_0997 NP1350A Huta_1033 rrnAC2857 HQ3684A Htur_0167 

1340X     twin arginine targeting translocase, TatC component
Hbor_00400 HVO_0186 VNG2269G Hlac_2609 NP1348A Huta_1032 rrnAC2858 Hmuk_0998 HQ3683A Htur_0168 

289.0.1X     type II secretion system protein E
Htur_0946 Htur_3412 HVO_2385 NP2158A VNG0218G Hbor_20810 VNG0823G rrnAC0466 Hmuk_2148 Htur_1064 Hlac_2568 VNG0949G Hmuk_2721 Hlac_1032 HVO_1034 Hbor_20230 NP4022A Huta_0960 Hmuk_0230 NP0160A VNG0205a NP2914A Hbor_25830 rrnAC1951 Huta_2814 HVO_1160 HVO_0620 HVO_1217 NP3106A Hmuk_0126 Hlac_0217 rrnAC1250 NP2912A Hlac_0978 Hbor_22150 Hlac_3536 HQ1328A Huta_2859 rrnAC2184 

743X     exosortase-related protein
Huta_0244 HQ1604A HVO_0915 Hmuk_1952 Hbor_23090 Htur_1309 Hlac_0898 VNG2669G NP1872A rrnAC1407 


Signal transduction

5.0.1.0.1.1.1.1.0.0.1.1.1.1.1X     response regulator protein
VNG2036G Hmuk_2545 Hmuk_2559 rrnAC1118 Hmuk_1820 Htur_1264 Hbor_18720 Hmuk_1750 Huta_1740 Hbor_31650 Hbor_26690 rrnB0301 Hbor_31840 rrnAC0536 HQ2751A HVO_2838 Huta_0359 Hmuk_1584 Huta_1770 rrnAC0361 Htur_0917 Hlac_2553 Hmuk_1875 Hbor_14340 Hmuk_2371 NP0028A HVO_1358 Htur_2134 rrnAC1630 rrnAC3385 rrnAC3308 Huta_1773 Hbor_19590 Hmuk_1664 

588.0X     putative serine protein kinase, PrkA family
Hlac_0032 rrnAC1067 NP3444A Huta_0412 HQ3003A Hbor_13600 VNG0749G Htur_1750 HVO_2849 Hmuk_2231 

588.1X     putative serine protein kinase, PrkA family
NP3446A Hlac_0031 rrnAC1068 Htur_1749 HQ3002A Hbor_13590 Huta_0411 VNG0748G HVO_2848 Hmuk_2232 

1492X     protein-tyrosine phosphatase
HQ3636A Huta_0665 VNG7126 Hlac_0507 Hbor_19970 Hlac_1221 Hmuk_1811 NP6092A HQ3170A HVO_0177 rrnAC3316 Huta_2433 Hlac_3558 Htur_3446 Hmuk_3345 

662X     adenylate cyclase
Hbor_15710 NP3092A Hmuk_2305 Hlac_0805 Huta_0514 rrnAC1232 HQ2585A Htur_1668 HVO_1648 VNG1296C 

5.1.0.1.0.1.1.1.0.1X     universal stress protein UspA
Htur_3893 Hlac_1910 rrnAC1771 Htur_4363 Hmuk_0221 rrnAC1404 Hbor_18950 Htur_4404 Hbor_37530 Htur_4469 VNG0743H HQ1063A NP2614A VNG2523H Htur_4434 Htur_4334 Htur_3071 HVO_B0095 Htur_4670 NP3436A Hmuk_0977 Hmuk_1174 NP1710A Hlac_2585 HQ2864A Htur_3006 Htur_4681 Hbor_03870 HVO_A0086 Htur_4215 HVO_1820 NP2976A Huta_0968 HVO_0401 Hbor_23220 Hbor_07470 HVO_0904 Huta_1019 HVO_2534 Hmuk_2519 rrnB0038 Htur_2624 rrnAC2223 Htur_4351 Hlac_1570 HVO_0612 Huta_2441 Hlac_3524 HVO_2337 Hbor_27890 Htur_4101 HQ1613A Htur_4188 HQ2022A NP2652A Hbor_10590 rrnAC0561 Hlac_0044 rrnAC2641 HVO_B0344 NP3098A Hbor_28190 rrnAC2000 Htur_2895 Htur_3430 Htur_0832 rrnAC3125 Hmuk_0044 

5.1.0.1.0.1.1.1.0.0.0X     universal stress protein UspA
Hbor_03850 Hlac_1930 HQ1065A Hmuk_0223 NP1718A Huta_0966 HVO_1822 Htur_3428 VNG2521H rrnAC2221 

5.1.0.1.0.1.0.0X     universal stress protein UspA
HVO_2484 Hmuk_0224 Hbor_11170 HVO_0931 Htur_0081 Htur_2668 Hmuk_2014 Htur_2278 Htur_5163 Hbor_17500 NP3144A Htur_3438 Htur_0480 rrnAC2455 Hmuk_1224 HVO_A0452 HVO_0932 rrnAC0738 HVO_2156 HVO_1087 Huta_0432 NP0658A Hbor_11240 Hbor_14090 NP1826A Htur_5263 Huta_0754 rrnAC2359 Hbor_37310 rrnAC3395 rrnAC3171 Huta_0965 NP4586A HVO_1481 HVO_2366 rrnAC3508 Htur_2068 HQ1957A Hmuk_2826 HQ2372A Htur_1603 NP2560A rrnB0192 HVO_1853 Hmuk_1343 Hlac_1573 HQ1216A Hbor_07970 Htur_4252 rrnAC2809 NP4806A Htur_3089 Htur_4254 NP0690A Hbor_20100 rrnAC3460 VNG6205C Huta_1383 Hbor_20440 Htur_4249 Htur_3082 VNG1536C HQ1960A Hbor_34880 Hlac_1467 HVO_A0153 Htur_4244 NP2698A HVO_1823 Huta_1658 Hmuk_2577 HQ1066A VNG2386C Htur_3533 HVO_1198 Htur_1858 NP1892A rrnAC3225 VNG2520C Hlac_2779 HVO_A0496 VNG1898C pNG5052 NP6060A Hbor_37630 NP5138A NP5024A Hbor_03840 VNG1518H NP0036A pNG7139 NP2550A NP2034A Hlac_1496 rrnAC2220 NP1430A Hbor_22750 Hlac_0570 HVO_1267 HVO_A0047 Hlac_1890 rrnAC3553 Htur_0276 Htur_4347 Hmuk_3405 rrnAC0716 VNG1752C Htur_2483 HVO_0948 Huta_3017 HVO_0033 Hlac_1409 VNG1658C Hlac_1309 HQ2346A Hmuk_3401 Htur_0973 Hlac_1706 Hmuk_1659 Hmuk_3403 Hmuk_1388 Hbor_30660 Htur_2792 Hlac_0833 HQ3723A Hlac_2164 Htur_3427 

5.0.0.1.0.1.1.1X     signal transduction histidine kinase
HQ2141A Hlac_0258 VNG2037C NP2716A NP0626A NP3458A rrnAC0574 Hbor_25510 NP1804A Hbor_31860 rrnAC2044 VNG2334C NP0090A Htur_0183 Hlac_3302 Hlac_0920 NP3752A Htur_1021 Htur_3436 NP0622A Hlac_1519 NP2742A HVO_A0629 Htur_0916 Hbor_32000 Htur_3059 Htur_0375 Huta_2881 VNG7030 Htur_2774 Hmuk_3151 rrnAC1486 Htur_1974 Hmuk_1570 Hbor_20420 NP1506A rrnAC0086 NP0862A Huta_0175 HVO_1959 Htur_2292 rrnAC1096 Huta_0978 VNG1175G NP0138A rrnAC0413 Hbor_11910 rrnAC0412 Hmuk_2976 VNG6035G VNG1193C VNG1374G Hbor_32190 Htur_4329 HVO_1298 rrnAC0964 VNG1375C rrnAC0075 rrnAC2694 Hbor_34840 VNG0916G rrnAC2692 rrnAC0410 Htur_2280 HQ1073A HVO_1356 HVO_B0196 rrnAC1114 HVO_2660 HVO_2086 HQ1280A Htur_2907 Hmuk_2699 Htur_2049 NP6080A Hbor_26640 Huta_2204 Huta_1519 Hbor_26680 rrnAC0301 rrnAC2211 rrnAC0247 rrnAC0991 Huta_0261 Hmuk_2813 Huta_1802 Hmuk_2491 Hlac_2652 rrnAC0988 Htur_3297 Htur_2820 NP6064A Htur_1725 Htur_3966 HVO_0110 Huta_1511 Hlac_2889 rrnAC2219 Htur_2911 rrnAC2945 HVO_2840 Huta_2318 Hmuk_0731 Hmuk_0999 Htur_3658 rrnAC0130 NP1154A rrnAC1346 HVO_A0540 Htur_0906 HQ2053A rrnAC0848 NP6028A Hmuk_2229 Hmuk_2916 Huta_2186 Hmuk_1670 rrnAC3370 Htur_0209 Hmuk_2228 HVO_2835 Hlac_1800 HQ1910A pNG7155 pNG7156 HVO_A0550 Hmuk_0715 HVO_1793 Htur_1537 Hbor_14290 Htur_3424 Htur_0348 rrnAC2337 rrnAC2109 Hlac_1704 Hlac_1908 rrnAC0674 rrnAC3379 Hbor_09050 VNG2180C Huta_2195 HVO_1397 Hmuk_2120 Huta_3020 NP5274A Hlac_1809 Htur_2936 Huta_1646 Hbor_07060 Hlac_3664 NP0730A Hlac_2158 Htur_4970 Hbor_37050 Hlac_1946 Huta_2351 Huta_2078 Huta_2352 Hlac_3657 NP2516A rrnAC1142 Htur_3150 NP3356A Huta_1591 Huta_1464 rrnAC0475 HQ2814A Hlac_2596 VNG0736G NP0142A HVO_2339 rrnAC0356 Hmuk_0626 Huta_0496 NP0144A Hmuk_1643 Hlac_1004 Hlac_3654 Htur_4982 HVO_1713 rrnAC0477 rrnAC0794 Hlac_2051 rrnAC3050 Hbor_08410 rrnB0299 rrnAC3482 rrnAC2461 rrnB0156 NP3536A Hmuk_0418 Huta_1870 Huta_1771 Huta_1868 Htur_3337 rrnAC0789 Hlac_1000 rrnB0296 Htur_1881 Huta_2923 Hlac_3301 Hlac_2684 Htur_2827 Htur_2215 Huta_2266 Hbor_06340 Hlac_3655 rrnAC2372 Htur_1265 Hlac_1231 Htur_2359 Htur_1083 VNG0716G Htur_1080 Hmuk_0851 Htur_0657 Htur_2519 rrnAC2477 rrnAC1806 Huta_1571 NP4606A Huta_1570 NP6202A Htur_5232 Hbor_30190 rrnAC1391 HVO_0301 Huta_1749 Hlac_0718 Hlac_2464 Hlac_3605 Hlac_3606 Htur_4049 Hmuk_1762 HVO_0204 HVO_1414 Hmuk_2066 Htur_3488 Hbor_10620 Htur_2509 Htur_3223 Huta_1892 Hmuk_0028 Htur_0028 rrnAC0339 Hlac_0318 Huta_2488 Huta_0253 HVO_2196 Hmuk_0184 rrnAC2789 Htur_0150 Hmuk_3382 Htur_0970 Htur_0255 HVO_2195 HVO_B0154 NP5120A NP1882A Huta_0199 Htur_2594 Hbor_00580 Huta_1743 Hlac_3597 HVO_0632 Hbor_31450 HVO_1201 Hmuk_1512 Hlac_2389 Hlac_1349 Hmuk_2385 Htur_1263 rrnAC1501 Hmuk_0178 Htur_2998 HVO_B0143 HVO_0621 rrnAC3440 rrnAC2616 HVO_0570 rrnB0180 Hmuk_3379 Htur_0546 NP1912A NP1914A Huta_2409 rrnAC1495 NP1622A Huta_0330 Hmuk_1333 Hbor_10850 rrnAC2416 Htur_0270 Hmuk_3311 Hlac_2126 HVO_B0273 Huta_0421 HVO_A0160 Hbor_18740 Hbor_00810 rrnAC1626 rrnAC3361 NP4696A Hlac_0469 Hmuk_0502 Hmuk_0501 NP0188A rrnAC2533 Htur_0519 Hbor_23440 HVO_1811 VNG1234C NP1850A Hbor_32660 HVO_2025 Huta_1026 Huta_2850 pNG7223 Huta_0313 rrnAC0487 Huta_0888 Hmuk_1898 Huta_0510 NP2656A HVO_1456 Hbor_14940 HVO_2030 Hbor_17680 


Unclassified

1058X     reduced coenzyme F420:NADP oxidoreductase
NP0756A Hlac_0240 Huta_0327 Hbor_27610 rrnB0218 Hbor_35320 Htur_3495 HQ1299A Htur_3944 Hmuk_0303 HVO_0433 rrnAC2108 VNG2607C 

1453X     pyruvoyl-dependent arginine decarboxylase
HQ3114A Hbor_05540 VNG1999H HVO_1958 Hlac_2010 Huta_2601 Htur_3361 NP4484A rrnAC3199 Hmuk_1309 

886X     pterin-4-alpha-carbinolamine dehydratase
Huta_2824 Hbor_07250 HQ2029A VNG1773G NP1766A Htur_3244 Hlac_1646 HVO_2309 Hmuk_1611 HQ3342A rrnAC1707 Hbor_30500 

1489X     GTP cyclohydrolase MptA
Hmuk_1583 HVO_2348 rrnAC3309 HQ3317A VNG1901C Hbor_07600 Huta_2260 Hlac_2276 Htur_0488 NP2514A 

1232X     ribose 5-phosphate isomerase
HVO_0195 Htur_3758 NP0786A rrnAC2572 Hlac_2632 Hmuk_1135 VNG2272G Hbor_00450 HQ3679A Huta_0832 

892X     undecaprenyl diphosphate synthase
HVO_2318 Hbor_07320 Hbor_07310 NP4550A NP4544A HQ3331A Hlac_2063 rrnAC1717 Hmuk_1548 Hmuk_1547 rrnAC1716 VNG1779C VNG1781C Huta_0191 HQ3332A HVO_2315 Hlac_1652 Htur_3250 Htur_3252 Huta_2829 

5.0.1.0.1.1.1.1.1.0.1.0X     DNA topoisomerase I
VNG0349G Hlac_0259 Huta_2731 NP1222A HVO_0681 Htur_1458 HQ1267A rrnAC1645 Hmuk_3010 Hbor_25370 

84.1.1.0.1.0.1.1.0X     CBS domain protein
rrnAC2755 HVO_A0171 Hlac_2232 Hbor_28900 Hbor_33690 Hbor_08790 rrnAC2245 Htur_3672 Hmuk_1032 VNG1544G HVO_0285 HQ3066A NP0030A Hmuk_0406 NP2638A Huta_1508 VNG2168C Hlac_2601 Htur_0289 

645.1X     HD superfamily, predicted hydrolase
HVO_0867 rrnAC1822 Hmuk_3081 VNG0534C Hlac_1197 Hbor_23530 Htur_0901 Huta_0344 NP1636A HQ1712A 

608X     uncharacterized archaeal protein
Hbor_21190 rrnAC1128 Huta_0553 HQ1653A NP4324A Htur_2439 VNG1260C HVO_1124 Hmuk_2413 Hlac_0959 

327X     predicted nucleoside kinase
HQ3363A Hlac_1343 VNG1031C Hmuk_2374 rrnAC0531 Htur_1901 Hbor_19290 Huta_0366 NP2142A HVO_1296 

180X     GTP-binding protein
HVO_0911 HQ1607A HVO_1608 Htur_1970 Huta_0250 rrnAC2374 NP4456A Hlac_0782 Hlac_0779 Hmuk_0546 Hbor_05240 VNG1749G NP0584A VNG0504G Huta_2275 rrnAC1411 Hmuk_1945 HQ3140A Huta_0128 HQ2628A Htur_3556 NP2538A Hmuk_2814 Hlac_1465 Htur_2999 rrnAC1888 Hbor_14600 rrnAC0269 Hbor_16130 HVO_2932 Htur_2429 Hbor_23160 VNG2595G Huta_1159 Hlac_2297 VNG1111G Hmuk_1334 NP1668A HVO_1925 

533X     conserved hypothetical protein
Htur_2919 Hlac_1696 Huta_0680 NP2946A rrnAC0946 HQ2931A VNG1500H HVO_2768 Hmuk_2105 Hbor_12400 

759X     phospholipase D-related protein
Hbor_21980 Hmuk_1906 HQ1583A Htur_1506 VNG0782a HVO_1019 rrnAC1442 Huta_0718 Hlac_2403 NP3226A 

98.1.1X     TRAM domain protein
HVO_0298 Hbor_28750 Hmuk_1021 VNG2157C Hlac_2542 NP1298A HQ3259A Huta_1622 rrnAC2740 Htur_3330 

1094X     conserved hypothetical protein
Hmuk_0227 HVO_1825 Huta_0962 VNG2515H HQ1068A rrnAC2214 Htur_3422 NP1370A Hlac_2548 Hbor_03810 

57X     cytochrome P450
NP2540A Hbor_01820 Huta_0744 Hmuk_2602 Htur_2799 VNG0422G rrnAC0073 Hbor_31870 Hbor_34020 Hmuk_1417 Hlac_2727 HVO_1558 Hlac_0554 rrnAC3312 rrnAC1072 Htur_3729 HVO_0038 Hbor_16710 HQ3721A 

1096X     predicted phosphohydrolase
Hlac_2163 NP1428A HVO_1824 Hbor_03830 Hmuk_0225 rrnAC2217 HQ1067A VNG2519H Huta_0964 Htur_3426 

324X     conserved hypothetical protein
HVO_0958 Htur_3386 VNG1034H HQ1499A Hbor_21750 rrnAC0527 Hlac_0457 Hbor_15990 Hmuk_2377 Huta_0936 NP2136A 

1464X     conserved hypothetical protein
Hbor_05770 Htur_0740 rrnAC3217 Hmuk_1624 VNG1982C NP2390A Hlac_1937 HQ3095A HVO_1979 Huta_0986 

1097X     conserved hypothetical protein
Huta_0969 NP1708A VNG2524H Htur_2022 Hbor_03880 HQ1062A Hmuk_0220 Htur_0390 rrnAC2224 Hlac_1909 HVO_1819 

84.1.1.0.1.0.1.1.1X     protein with CBS and ParB domains
Htur_1105 Huta_2843 Hmuk_2164 HVO_0991 HQ1650A Hbor_10550 Huta_2021 VNG0651G NP2318A Hbor_21340 Hlac_1039 HVO_1698 rrnAC1274 

299X     conserved hypothetical protein
Hlac_1200 Hbor_21740 Hmuk_2703 Htur_3662 Hmuk_2704 rrnAC0486 rrnAC0485 VNG1746C NP2788A Htur_3600 HVO_0959 HQ1500A Huta_0115 

98.0.0.1.0.1X     methyltransferase
Htur_0800 NP0356A rrnAC0215 VNG0425G Hmuk_3184 Hbor_18530 Huta_0228 HVO_1383 Hlac_1391 HQ2398A 

890X     conserved hypothetical protein
VNG1777H HQ3333A Hbor_07300 rrnAC1713 NP4554A Hlac_2001 Hmuk_1551 HVO_2314 Htur_3249 Huta_2826 

213X     prenyltransferase
Hlac_1898 Hbor_10660 rrnAC0320 Hmuk_1361 HQ2862A Huta_2374 Htur_2703 HVO_2527 VNG1682C NP4766A 

891X     cold shock DNA-binding domain protein
NP4552A Hbor_19980 VNG1836G Hlac_1986 Hmuk_1550 Hmuk_1549 Huta_2592 Hmuk_1326 rrnAC1715 NP3636A rrnAC1714 Hmuk_0647 HVO_0497 Htur_3576 VNG0101G Hbor_27100 rrnAC2900 Htur_0430 Htur_0301 HVO_0498 HVO_A0615 HVO_1233 Hbor_11290 Hlac_1312 HQ1268A Hmuk_0339 Hlac_0048 Hlac_1630 rrnAC2338 NP5064A rrnAC2339 NP3734A Huta_0386 Htur_3545 HQ1388A Htur_2850 HVO_1992 Huta_2828 HQ1866A Huta_2827 Huta_0661 

124.0.1X     DEAD box helicase
rrnAC1139 Huta_1659 Hlac_1207 VNG1251G Hlac_0056 VNG2213G Hbor_28920 Hmuk_1035 HVO_2766 HVO_1703 NP3562A Huta_2819 Hbor_21560 Hlac_0265 HVO_0971 HQ1631A Huta_2271 HVO_0014 VNG2368G Htur_3736 HVO_1333 HQ3274A HQ1008A NP0492A Hlac_3234 Hlac_1253 Hbor_15090 Hlac_1438 NP0564A Htur_2870 Htur_1686 NP5144A Hmuk_0671 HQ3065A Huta_2129 rrnAC0959 Huta_1711 rrnAC2961 HQ1851A Hmuk_1675 Htur_3604 Hbor_02230 NP3876A Huta_0549 Htur_0308 Hlac_2508 rrnAC2876 HQ1046A Hmuk_2425 rrnAC3371 NP4002A HQ2752A VNG2173G Huta_1952 Htur_5231 Huta_1948 rrnAC2756 Hbor_19010 pNG2034 HVO_0283 Hbor_12340 Hmuk_0689 Hlac_2702 Hbor_03020 HVO_2955 Hmuk_2116 HVO_1744 HQ2928A 

1353X     conserved hypothetical protein
Hbor_01240 HVO_0098 Huta_2598 NP0708A Hlac_2694 VNG2477H rrnAC2898a HQ3437A Hmuk_1205 Htur_0200 

975X     conserved hypothetical protein
rrnAC1911 Huta_2899 Htur_0862 Hmuk_3201 HQ1165A Hbor_18120 NP0906A HVO_0781 Hlac_1036 VNG0300C 

893X     conserved hypothetical membrane protein
HVO_2319 Hlac_2185 NP4542A Huta_0192 Hbor_07330 Hmuk_1546 HQ3330A VNG1782C Htur_3253 rrnAC1718 

9.1X     short chain dehydrogenase
Htur_2339 Huta_2453 NP4166A Hmuk_1178 HVO_A0288 Htur_4127 HVO_B0031 rrnAC2741 HVO_B0248 Htur_2744 Htur_3072 HVO_B0026 Huta_0855 Hbor_30020 Hbor_37100 rrnAC0904 Htur_3801 NP3552A Hlac_2352 Htur_4226 Htur_4205 NP0502A Huta_2460 Hmuk_2280 Htur_3260 Hlac_1920 Hlac_1094 Htur_4477 rrnAC3483 Htur_2534 rrnAC2671 Hmuk_1023 Htur_0370 Hlac_2582 HVO_0725 Huta_0868 VNG0479G VNG1341G VNG0523G NP2222A rrnAC2140 HQ2309A pNG7030 Htur_3810 HQ1840A Htur_2629 Huta_2265 HQ2380A NP0522A pNG7071 pNG7072 Hbor_09910 Hlac_1361 Hbor_10480 Htur_0945 Hbor_19140 HVO_2468 HVO_B0116 HVO_0296 Hbor_37300 Htur_3779 Htur_4494 NP0892A HQ1968A VNG1540G Hbor_32220 Htur_2454 Hmuk_2968 Hmuk_0123 Hmuk_0868 Hbor_10640 Hlac_0223 Hmuk_0399 Htur_0997 Htur_1329 Htur_2193 NP0726A Htur_3220 Hlac_1022 HQ1820A NP3566A NP4370A Htur_0542 NP1186A HVO_B0128 HVO_2916 NP1294A Htur_3849 Htur_3538 Hlac_0964 Htur_3845 Htur_2906 pNG7335 Hbor_34580 HQ1235A Htur_3850 rrnAC3004 rrnAC2793 HQ2771A Htur_3005 NP1160A rrnAC1954 Hlac_2867 Hmuk_0940 rrnAC0648 rrnAC2494 rrnAC1984 NP1900A Hbor_25950 NP4762A Htur_3855 Hbor_34640 Htur_3853 Htur_3854 Huta_1623 HVO_2590 NP4278A HQ1566A Huta_1017 HVO_A0546 Hmuk_2682 Huta_2978 Huta_2979 Htur_4446 Hbor_26360 rrnAC0128 NP6040A Htur_1742 HQ1461A Huta_2984 Hmuk_0992 HVO_2504 Htur_3817 Htur_1522 Hlac_1896 VNG2632G Htur_0514 VNG1748C Hmuk_2767 NP3702A HQ1999A Htur_0520 Htur_4636 HVO_2529 Huta_0321 Hbor_27900 Htur_3816 Hbor_24900 Hlac_3251 VNG0364G Hlac_1313 HVO_A0298 HQ2448A Htur_2798 Hmuk_1466 Huta_2526 Htur_4654 HVO_A0296 rrnAC0011 rrnAC0677 Hbor_09100 VNG0115G HVO_1311 Hbor_22400 VNG2158G Hmuk_1523 Hbor_11010 HVO_1028 

1118X     glyoxalase superfamily protein
Hlac_1423 Hmuk_1623 Htur_2027 Htur_0273 HVO_2662 HQ1123A Hbor_37270 Hbor_37260 Htur_4596 Htur_0455 HVO_A0470 VNG0595H Hbor_09850 rrnAC2277 NP3948A Hlac_0027 Huta_2816 Hmuk_1448 

218X     conserved hypothetical protein
rrnAC0325 Hbor_02920 Hlac_1396 Hbor_17250 Hmuk_2648 Huta_0282 VNG1052H NP4206A Htur_2821 Htur_2776 HVO_1513 HQ2698A Huta_0659 

682X     conserved hypothetical protein
VNG0190a HVO_1130 Hbor_21140 Htur_1055 HQ1658A rrnAC1284a Huta_0050 Hmuk_2177 Hlac_0945 NP2766A 

896X     conserved hypothetical protein
Huta_0200 Hbor_07360 Hlac_2134 rrnAC1724 Hmuk_1542 HVO_2323 VNG1783H HQ3327A NP4536A Htur_3258 

604X     conserved hypothetical protein
rrnAC1115 NP4036A Hmuk_2543 Hlac_1649 Huta_2882 Hbor_14420 VNG1329H HQ2458A HVO_2915 Htur_2518 

1116X     conserved hypothetical protein
Huta_1446 rrnAC2271a HVO_0416 HQ1365A Hlac_0205 Hbor_27760 NP0928A Hmuk_0561 VNG2619H Htur_3267 

70.1X     putative F420-dependent oxidoreductase
Htur_3573 Htur_2908 Hmuk_0341 Hlac_0096 Htur_4444 Htur_3873 NP4374A HVO_B0127 HVO_B0342 Htur_4387 rrnAC0239 Hmuk_0326 Hlac_1680 Hmuk_2768 Huta_1395 HVO_B0113 HVO_1937 pNG7296 NP1056A Htur_3231 pNG7255 Hlac_1046  Htur_4373 HVO_A0572 rrnAC0097 HQ3154A Htur_0532 Hlac_1097 Htur_4419 Htur_3948 NP1902A Hbor_05330 Hbor_29910 VNG1342G Hlac_2282 Htur_1188 Htur_1978 rrnAC2437 Htur_3382 

291X     conserved hypothetical protein
rrnAC0469 Hlac_1033 VNG0906H Htur_1063 HVO_1037 Huta_2813 NP3104A HQ1698A Hbor_22170 Hmuk_2719 

201.1.1X     predicted hydrolase, beta-lactamase superfamily
Huta_2750 Htur_2724 Hmuk_2759 rrnAC0300 HVO_1290 Hlac_1347 HQ3368A NP2132A Hbor_19360 VNG1038C 

470X     molybdopterin binding protein
HVO_1177 Huta_0288 Hbor_28890 HQ2043A Hlac_1922 VNG0761G NP4100A Htur_1918 Hmuk_2333 rrnAC0822 Hbor_20630 HQ2488A Hmuk_0932 Htur_3847 HVO_0286 NP5148A Hlac_1711 Htur_0887 rrnAC2608 Htur_1389 

460X     conserved hypothetical protein
Huta_3026 Hbor_19060 Htur_5132 NP4180A HVO_1324 HQ2760A Hmuk_2347 Hlac_1880 VNG1246H rrnAC0805 

899X     conserved hypothetical protein
Hbor_07420 Htur_3323 HQ3325A Huta_0202 rrnAC1728 HVO_2333 VNG1788C NP4532A Hlac_2017 Hmuk_1538 

179.0X     aldo/keto reductase family
HVO_2696 Hlac_1453 rrnAC1039 Hbor_24560 Hmuk_2848 Huta_1418 Hmuk_0146 Huta_2701 Hmuk_0439 HVO_1874 Hlac_1321 NP4562A Hbor_37080 pNG7293 Huta_0858 rrnAC3476 Hlac_1533 HVO_1009 HQ1729A Hmuk_1167 HQ1093A Hlac_2005 HQ1533A Hmuk_1164 Hmuk_3048 Hmuk_0009 Hmuk_0263 VNG0268C rrnAC1858 Hlac_0519 rrnAC2951 VNG1628G HQ1182A Huta_2573 Htur_1990 VNG0467G Hmuk_0644 Huta_2875 rrnAC2927 VNG2023G HVO_2663 Hbor_23370 Htur_0449 Htur_3281 HVO_0884 Hbor_32370 rrnAC1660 Hlac_1561 HVO_0585 Htur_4424 Hbor_21870 rrnAC2912 Hbor_19930 rrnAC2048 HVO_B0376 Hmuk_2706 NP2796A pNG7101 Hbor_04790 Htur_3984 rrnAC1998 Hlac_2293 Hlac_1168 HVO_2115 NP6144A VNG0998G Htur_4377 Htur_3300 Huta_2830 HVO_1238 Htur_1550 Hmuk_1488 Hlac_2283 Hbor_08850 HVO_2448 Hlac_1625 Hmuk_1066 HVO_0960 Huta_2410 Hmuk_0104 Huta_2214 Hlac_0374 Htur_0434 Huta_1993 rrnAC1906 VNG1018G NP6140A Hmuk_3408 Hbor_09520 HVO_0757 HVO_2231 NP4488A Htur_1184 Htur_1182 Hlac_0885 Htur_2042 Huta_2991 rrnAC0482 Htur_2475 Hlac_0578 HVO_2622 Huta_1335 Huta_0217 Huta_2953 Huta_2041 Huta_1525 Hlac_0082 Huta_1826 Hlac_2362 rrnAC0925 Huta_0311 Hmuk_3073 

464X     conserved hypothetical protein
NP0376A HVO_1187 Hmuk_2340 VNG0769H Hbor_20550 Huta_0002 rrnAC0811 Htur_1731 HQ2349A Hlac_0690 

971X     phosphoribosyltransferase
NP1426A Hlac_1118 rrnAC1903 Hbor_22570 HQ2050A HVO_2250 rrnAC3523 Htur_2004 Htur_0884 Huta_0557 Hmuk_2871 HVO_1072 VNG0559G HQ1672A Htur_2490 

465X     conserved hypothetical protein
VNG0768H Huta_2636 HVO_1186 Huta_1976 VNG2014H Hmuk_1295 Hlac_0604 rrnAC0812 Huta_0003 Hbor_24180 HQ2350A Hlac_0691 Hbor_20560 NP0378A rrnAC1807 Hmuk_2339 HQ1490A Hlac_2353 NP1130A Huta_2909 HVO_0799 Htur_1261 Hbor_04640 Hmuk_2988 HQ1100A Htur_1732 pNG6045 HVO_1863 Hlac_2384 VNG0319H Htur_3482 NP2276A Htur_0838 NP2266A rrnAC3175 

752X     conserved hypothetical protein
HQ2360A Hbor_20940 Hmuk_2133 Huta_0724 Hlac_0616 Htur_1400 VNG0789C HVO_1147 rrnAC1427 NP3206A 

753X     conserved hypothetical protein
Huta_0723 Hmuk_2132 HQ2359A Hbor_20950 NP3208A VNG0788H Hlac_0617 rrnAC1428 Htur_1399 HVO_1146 

204.1.1.1.0X     FAD-dependent oxidoreductase
Hlac_0937 Hmuk_2122 NP3508A Htur_2265 rrnAC1485 Htur_4381 Htur_1084 HVO_1413 Huta_2772 Hbor_16450 HVO_1578 VNG0891G Huta_0690 rrnAC0450 HQ1526A HQ2648A Hbor_18180 Hmuk_2736 rrnAC1301 

1471X      conserved hypothetical protein
VNG1980C HQ3089A Huta_1107 Hlac_1588 Hmuk_1447 Htur_0735 HVO_1989 Hbor_05920 rrnAC3253 NP2324A 

1011X     conserved hypothetical protein
HVO_0583 rrnAC2001 Htur_2825 Hmuk_0167 Hlac_0525 HQ1413A Huta_2408 Hbor_26230 VNG0195H NP5328A 

1473X     conserved hypothetical protein
VNG1941C HQ3133A Hbor_06250 Hlac_1373 HVO_2187 NP5012A Hmuk_1428 HQ3134A Huta_2174 rrnAC3263 HQ3132A Htur_0658 

217.0X     conserved hypothetical protein
HVO_1514 VNG2461H Htur_2777 Hlac_1397 rrnAC0324 Hbor_17240 HVO_A0173 HQ2697A Huta_0658 Hmuk_2647 NP3362A 

204.1.0.0.1X     FAD-dependent oxidoreductase
Htur_0272 HQ2445A HVO_1061 NP1384A Hbor_37510 HVO_1463 HVO_1758 Huta_0357 Hlac_1741 Htur_4412 Huta_1573 pNG7273 NP3586A Hbor_33130 Htur_0781 rrnAC1470 VNG2301G Hmuk_3111 Hlac_0538 Htur_0889 Hlac_0542 Hbor_22460 HVO_A0472 Htur_2000 Hmuk_0393 Huta_2193 rrnAC3545 Hbor_34820 pNG7279 Hbor_34610 Hmuk_2008 

1107X     camphor resistance protein crcB
rrnAC2253 rrnAC2252 Hmuk_0520 Hmuk_0519 VNG1921H HVO_0343 HVO_0342 Huta_2563 Huta_2562 NP0026A HQ3052A Htur_0373 Htur_0372 HQ3053A Hbor_28280 Hbor_28290 Hlac_0339 Hlac_0338 VNG1919H NP0024A 

1456X     predicted nucleic acid binding protein with PIN and Zn-ribbon domains
Htur_0753 Huta_2682 rrnAC3206 Hmuk_1315 NP4986A Hbor_05610 HVO_1965 Hlac_2062 HQ3076A VNG1994C 

170X     predicted RNA-binding protein
Hlac_2103 Huta_0622 Hbor_12150 rrnAC0258 Hmuk_2672 NP3680A VNG1168C HQ2894A Htur_2390 HVO_2747 

220X     conserved hypothetical protein
Hmuk_2650 Hlac_1776 HQ2699A Hbor_17270 rrnAC0328 HVO_1512 VNG1046H Htur_2772 NP4202A Huta_0660 

1199X     conserved hypothetical protein
Hmuk_1158 Hbor_04880 NP3832A Htur_0473 Hlac_2195 rrnAC2483 HQ1090A HVO_1880 Huta_1353 VNG2034a 

1455X     PRC-barrel domain protein
Htur_0754 VNG1995C HVO_1964 NP4984A Hmuk_2630 Huta_2681 Htur_2986 Hlac_2061 Hmuk_1314 rrnAC3205 Hbor_05600 pNG7310 HQ3075A 

282X     phosphorylase
NP3180A Hlac_0938 rrnAC3434 VNG1850G Htur_2464 HQ2647A NP3510A Hmuk_1527 Hbor_16440 HVO_2614 Htur_0567 Hmuk_2738 Hbor_09630 Hlac_2318 Huta_1385 rrnAC0448 VNG0893G HQ3201A HVO_1579 

1027.1X     thioredoxin-like protein NifU
VNG2628H rrnAC3083 Hbor_01560 HVO_0405 HVO_1343 HQ3465A HQ3107A Htur_3685 Huta_0901 Hmuk_0908 VNG2337C NP0948A rrnAC2038 HVO_0070 Hlac_0148 Hlac_0039 Htur_3067 Hbor_27860 VNG2593H Hbor_03650 Htur_3369 

1454X     conserved hypothetical protein
Hlac_2009 HVO_1960 VNG1998H Hmuk_1310 Htur_3360 Huta_2600 NP4482A HQ3073A Hbor_05550 rrnAC3200 

204.1.0.0.0X     FAD-dependent oxidoreductase
Htur_4219 VNG6075G VNG6074G Htur_2437 Huta_2076 HVO_1123 NP1388A Htur_3112 Hbor_21210 Htur_3844 VNG7055 VNG1259G rrnAC1129 Huta_1252 NP2680A HQ1652A Huta_0609 VNG6451G VNG7154 HQ1592A VNG6452G pNG7078 Huta_0835 Hmuk_2414 HVO_1031 Hbor_22120 Hlac_0323 Hlac_1021 

123.1X     glycosyltransferase family 4
Hbor_18930 HQ2508A VNG1059C NP1922A NP1928A pNG7200 Htur_5249 Huta_1050 Hmuk_2021 Hbor_17190 HVO_1281 pNG7198 pNG7199 Hbor_17130 Hbor_17140 Hlac_2873 Huta_1065 Hbor_20720 HQ3534A Htur_5261 Htur_0701 HQ3532A Hmuk_2754 Hmuk_2757 Hmuk_2758 Hmuk_0070 HVO_1169 HVO_1168 NP3218A Hlac_1228 rrnAC1015 Hlac_0516 pNG7395 NP3216A Hlac_1234 rrnAC1017 HQ3549A rrnAC1583 Hmuk_1435 HQ2691A HQ3544A Huta_2139 NP1344A Huta_2136 HQ2686A Htur_1139 VNG0051G HQ3539A rrnAC1584 Huta_0088 Huta_0474 HQ2499A Huta_1121 Huta_2810 HVO_A0213 Hlac_0621 HQ2500A Huta_0778 Huta_1130 VNG0062G Htur_0773 Huta_1124 VNG0060G Huta_1126 Hlac_3593 rrnAC0421 Hlac_1065 Huta_0539 Hlac_1067 Huta_2134 Hbor_36680 VNG0598C VNG0600C Hmuk_1996 Hmuk_1997 Htur_4578 HVO_1340 Hbor_31600 Hbor_31590 rrnAC1958 Hbor_31570 Hlac_3591 rrnAC0429 rrnAC1352 rrnAC1350 pNG7008 Htur_1231 pNG7009 Htur_3516 Htur_3517 HVO_2053 Hbor_29830 pNG7105 Hbor_36140 Htur_1237 Htur_2980 HVO_2048 Htur_2979 HVO_2043 Htur_2955 Htur_2954 Hmuk_0084 

123.0X     glycosyltransferase family 4
NP1476A rrnAC0179 Htur_3186 VNG0410G HVO_0824 Huta_0603 Hbor_23930 Hmuk_3144 Hlac_0582 HQ1558A 

1109X     uncharacterized zinc finger protein
Huta_2558 NP0016A Hbor_26970 Htur_0345 HQ1358A VNG0094C rrnAC2259 Hlac_2177 HVO_0476 Hmuk_0526 

924.1.0X     metal-dependent hydrolase
HVO_2483 Hbor_36590 pNG7229 Hmuk_2578 Hbor_11160 Hbor_10880 Htur_2667 Hlac_1568 Hmuk_0929 rrnAC3551 Hmuk_0754 Huta_1515 NP4788A HVO_0165 Hmuk_2080 Hbor_30330 Htur_3952 VNG1205C HQ3413A pNG6022 Htur_3918 HQ2620A HQ2048A HQ2049A HQ2047A Hmuk_1150 Htur_0145 rrnAC1926 Huta_0755 HVO_2929 Hlac_0061 pNG7259 VNG6258C Hlac_1751 HQ3010A rrnAC2837 Hbor_00120 Hlac_2201 NP2032A VNG2249G NP0972A 

193.1.0X     conserved hypothetical protein
NP5358A HVO_0875 pNG2015 NP1956A Hlac_1363 Huta_0229 Hmuk_0411 Hbor_08880 Htur_5010 HVO_0972 rrnAC3526 Hbor_08890 VNG6441H Hmuk_1204 rrnAC0658 rrnAC3528 Htur_5067 Huta_0792 Huta_0791 Huta_0569 Huta_2779 Huta_1635 HVO_2450 HVO_2451 Hmuk_2478 Huta_2759 HVO_A0632 Huta_1824 rrnAC2355 Htur_1959 HVO_A0633 Htur_1960 HVO_2062 Hlac_3589 Hmuk_0651 NP0528A Hlac_3311 Hmuk_2866 Hmuk_2868 Huta_2765 rrnAC0290 NP1876A HQ1673A 

176X     3-hydroxyacyl-CoA dehydrogenase/enoyl-CoA hydratase
NP3830A Hmuk_2540 Htur_2343 rrnAC0833 VNG0681G HVO_1444 NP1462A Hmuk_2678 Hmuk_2252 Htur_2344 HVO_A0524 Htur_4371 NP2936A Hlac_2150 Hlac_2194 Hbor_18480 Hbor_17950 Htur_2902 Huta_0395 NP3434A HQ1874A Huta_0293 Htur_5201 HVO_1387 HVO_2815 Htur_3797 Huta_0294 Hbor_04870 Htur_0918 rrnAC0841 Hbor_35470 VNG1079G Hlac_1743 Htur_1780 Hmuk_2910 rrnAC1083 Htur_1307 NP2630A HVO_A0525 Htur_4169 NP2632A Htur_3803 rrnAC1982 NP0032A NP1906A rrnAC0264 Htur_0474 VNG0428G Htur_4163 Huta_2878 NP2730A rrnAC1979 Htur_0504 Hbor_36430 Hbor_36440 Htur_1610 HVO_1879 Hbor_36260 Huta_0449 NP4322A Hmuk_1159 HVO_A0097 HVO_1465 HQ2302A Hbor_17710 rrnB0237 NP2754A rrnB0238 rrnB0254 Hbor_12940 HVO_1460 Htur_4190 Htur_4187 VNG2032G Htur_4186 Hlac_1117 Htur_1657 Hmuk_2067 rrnAC0771 Htur_4191 Hlac_2460 rrnAC2484 HVO_A0505 Htur_3787 VNG1313G Hbor_17670 HQ2394A Htur_1169 Htur_3790 

269.0X     phosphodiesterase
rrnAC0803 Hbor_36150 Hlac_1107 Htur_5113 VNG0264H Huta_1202 Htur_2592 rrnAC3325 Htur_5256 HQ3545A Huta_2150 Htur_1125 NP5198A HQ1217A Huta_2241 Hlac_0906 HVO_0743 Hbor_24710 Hmuk_3061 

1101X     conserved hypothetical protein
Hmuk_0200 Htur_0401 Hmuk_0201 Htur_0400 Huta_0973 Huta_0601 VNG2539H NP1172A Huta_2346 Hbor_04010 rrnAC2239 HVO_1806 Hbor_04020 rrnAC2237 Hlac_2472 HQ1059A Huta_2717 HVO_1808 Huta_0974 

1192X     conserved hypothetical protein
Hbor_29620 rrnAC2460 NP1264A Huta_2183 Htur_0054 Hlac_2504 Hmuk_0706  VNG2238C HQ3402A 

280X     phosphosugar mutase
Htur_0084 HVO_2989 Htur_1344 Hlac_2256 rrnAC0444 HQ1521A HVO_1402 Htur_2460 NP3514A Hmuk_0852 Hlac_1084 NP4660A Hbor_00530 Htur_3749 VNG0905G Hmuk_2740 HQ1522A Hbor_02570 Hmuk_1132 HVO_A0602 HQ1024A rrnAC2522 HQ3673A Huta_2253 Hlac_1418 HVO_0199 VNG2206G rrnAC2574 VNG2276G Huta_0077 Hbor_18320 NP4676A rrnAC2568 Huta_1384 Hlac_2655 Hbor_36640 Hmuk_1140 NP5158A 

402.1X     phosphoesterase, PHP domain
Huta_2469 Hmuk_1986 Htur_0776 Hlac_0612 Htur_3292 Hmuk_2957 Hmuk_3414 rrnAC3030 HVO_2228 HQ3120A NP0818A rrnAC1361 rrnAC0696 Huta_0733 Htur_2637 Htur_1753 VNG0370H HVO_0721 Hbor_06660 Htur_3528 VNG0865C Hbor_22310 HQ1240A Htur_3680 HVO_1049 HQ1692A HVO_1970 Hlac_0932 Hlac_1139 NP2980A Hbor_24960 Hlac_2121 

402.0X     phosphoesterase, PHP domain
Hlac_0013 Hmuk_1115 rrnAC2920 HQ3441A VNG2493C Huta_1933 Htur_0194 HQ2026A HVO_0091 NP0722A Hbor_01310 

1570X     phosphohydrolase, HD domain
Hlac_0425 HVO_2482 Hbor_11150 VNG0189C HVO_2481 Hbor_11140 Hmuk_2579 Hlac_1571 Hlac_1569 VNG1537C VNG2502C Huta_0760 HQ3011A Htur_2410 rrnAC3549 NP2030A 

174X     predicted RNA-binding protein
HVO_2753 NP3688A Htur_2605 rrnAC0262 HQ2899A VNG1173a Hlac_2340 Hbor_12210 Hmuk_2676 Huta_0626 

1196X     predicted RNA-binding protein, KH domain
Hmuk_0700 Hlac_2661 HQ3051A rrnAC2479 Huta_1272 VNG2227C Hbor_00890 HVO_0134 Htur_3655 NP1006A 

744.1X     glyoxalase superfamily protein
HQ1605A Huta_0247 HVO_0212 NP4460A NP2650A Hlac_0211 Htur_4693 Hbor_30520 Htur_2432 Huta_2185 rrnAC2504 Hlac_1002 Hmuk_1948 HQ1721A rrnAC1966 HVO_0914 Hmuk_1163 rrnAC1409 Hbor_23110 VNG1114G 

1345X     conserved hypothetical protein
VNG2369C rrnAC2877 HVO_0013 Htur_3737 Huta_2130 Hlac_2703 NP0490A Hmuk_0690 HQ1007A Hbor_02220 

450X     conserved hypothetical protein
HQ1965A VNG1454C Htur_2560 Huta_1132 Hbor_11750 NP2178A HVO_2712 Hmuk_3106 Huta_2758 rrnAC0783 NP1934A Hlac_2024 

201.0X     predicted hydrolase, beta-lactamase superfamily
NP3152A rrnAC0400 HVO_1626 Hlac_1220 Htur_4386 Htur_4432 rrnAC3033 Huta_2540 Hmuk_2496 Hbor_15920 VNG0851C Htur_1805 HQ2591A 

5.1.0.1.0.1.1.0.0.0X     2Fe-2S ferredoxin
VNG2555C Huta_1779 NP1272A HQ2414A Hmuk_0414 Hbor_17470 rrnAC2526 rrnAC0656 Huta_0596 HQ3457A Hmuk_0856 Hbor_03740 HQ2001A Hlac_0037 NP4568A Hbor_02500 Htur_3648 Hlac_1615 VNG2293G Hbor_19550 Hlac_2176 HVO_1831 VNG0438G Huta_1898 rrnAC2174 Htur_4176 HQ1076A Htur_1376 HVO_2995 Hlac_1430 Htur_3646 Htur_0099 Hmuk_3256 Huta_0882 Hmuk_3126 rrnAC2179 HVO_1482 

1256.0X     hydrolase, HIT family
Hbor_09750 HQ3207A rrnAC3423 Hlac_2053 NP3194A Htur_0551 Hmuk_1511 HVO_2601 VNG1864G Huta_0074 

1256.1X     hydrolase, HIT family
Hlac_0075 Htur_3185 Huta_2169 NP5090A Htur_0096 HQ3651A Hmuk_1050 HVO_0230 VNG2186G Hbor_00840 rrnAC2638 

163.1X     phosphoesterase, DHH family
Htur_1345 VNG0983C Huta_2844 Hbor_24570 rrnAC1856 HQ1649A Htur_1927 NP3708A VNG0650C Hbor_15210 HQ2581A Hlac_0490 Hlac_0187 Huta_0397 HVO_0756 rrnAC1311 Htur_3120 Hlac_1773 HVO_0990 Hmuk_2163 Hmuk_3049 Htur_1106 Hlac_0324 HVO_1690 Hmuk_2387 NP2316A rrnAC1272 Htur_1641 Huta_1197 rrnAC0744 VNG6183C Hbor_21350 

454X     conserved hypothetical membrane protein
NP2436A Htur_1194 Htur_2657 Hmuk_2804 Hlac_1474 NP4148A HVO_0823 Huta_2961 rrnAC0795 Hbor_11840 HQ2877A VNG1492C HVO_2720 HQ1559A VNG0671H Hlac_0654 rrnAC3548 Hmuk_2094 Hbor_23940 Huta_0671 

5.0.1.0.1.1.1.1.0.0.0.0.1.1.0.0.0.1.1.1.1.1X     conserved hypothetical protein
Huta_0279 NP2428A HQ3214A pNG3029 VNG1874C Hbor_09950 VNG7105 rrnAC3414 Htur_0539 Hlac_2306 HVO_2584 Hmuk_1502 pNG4036 

5.0.0.1.0.1.1.0.0X     DNA-binding protein, helix-turn-helix domain
Hmuk_0011 VNG1207C Hmuk_1556 HVO_1190 VNG1464G rrnAC3490 Huta_2079 Htur_0921 Hbor_31880 Htur_4237 Htur_0691 rrnAC1786 VNG7161 HQ1739A Htur_0497 VNG6065G NP0654A rrnAC1687 Htur_4113 Hbor_32030 Htur_2671 NP1538A Hbor_34100 Hbor_34010 Hlac_3482 rrnAC3167 NP1532A Hbor_14150 rrnAC0376 Htur_3238 Hbor_05470 Hbor_14110 Hbor_37690 VNG6461G HVO_0318 Huta_0915 Htur_0660 NP1564A Hmuk_3268 pNG7188 Htur_0662 rrnAC2472 Hbor_30320 Hbor_34330 Hlac_3274 Hbor_03560 Htur_3037 Hbor_34990 HVO_0492 Hlac_1151 Hbor_37780 NP0136A rrnAC1663 Htur_4044 Huta_1747 Huta_2345 rrnAC0564 Hbor_32330 NP4436A HVO_1419 HVO_0513 Hbor_20530 Htur_2698 Hbor_10000 Hbor_14580 HVO_A0157 HVO_A0506 Htur_1325 NP6220A Htur_1762 HVO_2894 HVO_A0424 HVO_1357 Hlac_0320 HVO_B0020 Hbor_03610 HVO_A0563 VNG0996G rrnAC3229 NP2794A Htur_1541 Hmuk_1416 rrnAC1193 Htur_4272 Htur_4080 rrnAC2936 Htur_1262 NP5130A Hlac_3379 Htur_1415 HVO_A0495 HVO_B0137 Htur_3294 Hmuk_1680 Htur_2813 Hbor_37590 Htur_4262 rrnAC2785 Hlac_1155 Hmuk_2525 HVO_B0272 Hlac_1305 rrnAC0231 Htur_3130 Htur_0138 VNG7048 VNG1488G Htur_1371 Hmuk_1676 Hbor_18730 Huta_1345 rrnAC0019 NP4286A Htur_2128 Hmuk_0683 Hbor_36270 Huta_1338 Htur_4299 Htur_4634 Huta_0317 HVO_B0072 HVO_2836 HQ2750A Hbor_17730 HQ1863A Htur_0128 HVO_1117 Huta_2711 Hbor_31780 Huta_0019 HVO_B0159 Htur_0977 Hbor_30680 VNG0113H NP0162A HVO_A0168 Hlac_1035 

1350X     conserved hypothetical protein
Hmuk_1071 Htur_0197 NP0698A rrnAC2893 Huta_2973 Hbor_01290 HVO_0093 Hlac_0011 VNG1381H HQ3439A 

628.0.0X     GTP-binding protein HflX
Hbor_18880 Htur_1710 NP3742A Hlac_1303 HVO_1346 VNG2611G Hbor_08440 Huta_0828 VNG1275G Hmuk_2404 rrnAC1169 HQ2339A 

98.0.0.0X     methyltransferase
rrnAC0414 Hbor_17580 Huta_0529 HVO_1475 VNG0857C Hlac_1492 Htur_1798 Hmuk_2486 NP2236A HQ1868A 

1460X     conserved hypothetical protein
Huta_2686 NP4994A HQ3099A VNG1989H HVO_1973 Hmuk_1320 rrnAC3212 Htur_0747 Hlac_1961 Hbor_05680 

457X     small nuclear ribonucleoprotein, LSM family
Hlac_2046 HQ2891A VNG1496G rrnAC0798 NP4308A Huta_0674 Hbor_11900 HVO_2723 Htur_2924 Hmuk_2097 

1111.1.1X     phosphoesterase
Huta_1836 rrnAC2435 rrnAC2722 VNG2444C HVO_0245 Hmuk_0345 HQ3640A Hbor_29440 Htur_0338 Hbor_05310 Huta_1397 HVO_1935 Hmuk_0825 NP1052A Hlac_0329 NP0462A Htur_3565 

309.1.1X     kinase
Hbor_20450 Hlac_1143 Hmuk_3109 HVO_1197 VNG0772a NP4094A rrnAC0778 HQ2347A Htur_1148 Huta_0586 

278X     conserved hypothetical protein
VNG1264C Htur_1566 rrnAC1165 HQ2663A Htur_2443 rrnAC0441 HVO_1680 Hbor_15340 Huta_2774 NP3468A Hbor_16680 VNG0879C Hlac_1516 Hmuk_2742 HVO_1560 HQ2576A Hlac_0869 Hmuk_2408 NP4318A Huta_0822 

524X     conserved hypothetical protein
Hlac_1786 NP1672A Hmuk_2811 VNG0508H Htur_2486 Huta_1485 HVO_1611 HQ2626A Hbor_16100 rrnAC0928 

253.0X     plastocyanin/halocyanin domain protein
pNG6063 Hmuk_3100 VNG0795G HQ2357A HVO_1144 Hlac_1871 Hbor_10200 HVO_2657 Huta_0570 VNG0249G Huta_0721 Htur_3437 rrnAC0735 Hlac_1173 HQ1548A rrnB0097 Hlac_0645 HVO_2150 NP1600A NP3954A rrnAC1152 VNG0786G VNG1637G VNG2196G NP2966A Hmuk_2854 Hbor_30840 Htur_0465 Hmuk_3374 HVO_0825 Hbor_37780 Htur_2585 Hbor_04220 Hbor_30420 Hlac_1156 rrnAC3329 HVO_2145 Hmuk_2435 Hlac_2411 Htur_1509 Htur_4006 rrnAC0508 VNG0586C Hbor_23740 Hmuk_3202 rrnAC0510 Hbor_34430 Huta_0739 Hbor_10470 Htur_4545 NP4744A Hmuk_2688 Hbor_30730 Hbor_20140 Hmuk_2685 rrnAC1910 Hbor_34380 rrnAC1430 HVO_1228 NP0050A Hmuk_2129 Hlac_1476 Htur_4301 rrnAC3204 NP4692A rrnAC0389 Hlac_3028 Hmuk_1005 Hlac_0575 Hmuk_1621 rrnAC1377 NP3232A HVO_0943 VNG0573C HVO_1119 Hbor_26260 Huta_0581 HVO_0844 HQ1557A Hlac_0793 Htur_2103 Hbor_20970 Hbor_26760 NP0938A Hbor_23920 Hlac_0583 Hbor_11870 Hmuk_1313 pNG6030 VNG1188G 

459X     conserved hypothetical protein
rrnAC0801 Hbor_12440 HQ2933A Hmuk_2102 Hlac_2233 VNG1497C Huta_0679 Htur_2922 NP4302A HVO_2770 

19.0.1.0X     acetyltransferases, GNAT family
Htur_2563 NP4540A HQ3118A Hlac_2020 rrnAC1719 HVO_1954 HQ3329A HQ2711A NP3988A Huta_2754 Hmuk_2480 HVO_2709 VNG1457C Hmuk_1545 Hlac_2685 rrnAC0290a Hbor_07340 Hmuk_0599 Hbor_11720 Huta_1406 Huta_0193 Hlac_2184 NP0402A HVO_2320 Htur_3585 VNG2575G rrnAC2157 Hbor_05480 

84.0.1.1X     protein with DUF21, CBS, and CorC domains
Htur_0049 Htur_4780 rrnAC2600 Hmuk_0885 Hlac_0407 Huta_1548 Hbor_29400 HVO_0250 rrnAC2730 Hlac_1425 NP1414A HQ3705A HQ1961A Hlac_2723 Htur_1410 VNG2308G 

1487X     MOSC domain protein
Hbor_14500 Hlac_2173 Huta_0033 VNG1735C Htur_0072 HQ2249A Hmuk_0337 HVO_2924 rrnAC3302 Htur_1613 NP4414A 

1409X     conserved hypothetical membrane protein
HQ3230A Hmuk_1106 Hbor_28390 rrnAC3084 VNG2119C Huta_0926 Hlac_0350 Htur_2944 HVO_0332 NP0990A 

1486X     conserved hypothetical protein
NP3176A Hmuk_1593 HVO_2218 Hlac_1882 VNG1916H rrnAC3300 HQ3124A Htur_0522 Huta_1763 Hbor_06570 

18.0.1X     conserved hypothetical protein
Hmuk_1114 Hbor_33670 rrnAC2919 Htur_0850 Hlac_0079 HVO_0092 Hbor_01300 Huta_1045 HQ3440A Htur_0195 VNG2493a Htur_0440 NP0720A Hlac_0012 Hlac_1446 

844X     conserved hypothetical protein
Hmuk_1818 HVO_2572 HQ2797A Htur_2211 NP4848A rrnAC1615 Htur_1257 Huta_1144 Hlac_2026 Hbor_10150 Hbor_37300 VNG1877C 

845X     methenyltetrahydromethanopterin cyclohydrolase-related protein
Hlac_1693 NP2634A Htur_2210 HVO_2573 HQ2798A Hbor_10140 Hmuk_1816 Huta_1145 VNG1686G rrnAC1616 

1288X     radical SAM domain protein
HVO_0300 Htur_3338 NP5164A Huta_1246 HQ3257A VNG2155C rrnAC2733 Hlac_0312 Hbor_28710 Hmuk_0936 

843X     conserved hypothetical protein
NP4852A Huta_2291 Hbor_10220 HQ2843A Hlac_2450 VNG1688C HVO_2565 rrnAC1612 Hmuk_1827 Htur_2217 

957X     conserved hypothetical protein
HQ1176A VNG0282H Hmuk_3022 Hbor_24470 NP5316A Huta_2109 rrnAC1867a HVO_0767 Htur_1294 Hlac_0638 

1075X     conserved hypothetical protein
Hlac_2400 Htur_3583 rrnAC2155 Huta_1404 HVO_1949 VNG2577C Hbor_05440 Hmuk_0601 HQ3164A NP0394A 

847X     hydrolase, HAD superfamily
Hmuk_1809 rrnAC1620 HVO_1536 Hlac_1119 Htur_2968 NP1738A HQ2676A Huta_1156 Hbor_16930 VNG0718C 

1076X     conserved hypothetical protein
Hlac_2399 rrnAC2156 Huta_1405 HVO_1950 Htur_3584 Hbor_05450 Hmuk_0600 VNG2576H HQ3165A NP0396A 

959X     radical SAM domain protein
NP5312A Huta_1190 VNG0284C Hbor_24450 rrnAC1872 Hmuk_3028 Hlac_0640 HQ1173A HVO_0768 Htur_1297

952X     conserved hypothetical protein
Hmuk_3051 Htur_1347 Huta_1199 NP5216A Hlac_0189 rrnAC1854 HQ1184A Hbor_24590 VNG0266H HVO_0754 

160X     conserved hypothetical protein
Hlac_1388 HVO_2909 HQ2464A NP3768A Huta_2645 Hbor_14360 VNG1343C Htur_1845 rrnAC0238 Hmuk_2770 

401X     conserved hypothetical protein
Huta_2468 rrnAC0695 HVO_0722 Htur_2616 HQ1239A Hbor_24940 NP0820A Hlac_0931 VNG0368a Hmuk_2958 

627X     predicted carbohydrate kinase
Hbor_18850 Huta_0826 HQ2341A Htur_2450 HVO_1348 Hlac_1235 NP3748A Hmuk_2405 VNG1272C rrnAC1168 Htur_2808 

400X     competence/damage-inducible protein cinA-related protein
HVO_0723 rrnAC0693 Hbor_24930 Htur_2617 Huta_2467 NP0822A Hmuk_2959 Hlac_1563 HQ1238A VNG0368C 

955X     NUDIX family hydrolase
Hbor_24510 Hmuk_3018 HVO_0762 VNG0274C Huta_1193 Htur_1289 NP1302A Hlac_0778 rrnAC1863 HQ1178A 

954X     conserved hypothetical protein
Hbor_24520 HVO_0761 VNG0272H Hmuk_3017 Huta_1194 NP1300A Htur_1288 rrnAC1861 Hlac_1457 HQ1179A 

5.0.1.0.1.1.1.1.1.1.0.0X     conserved hypothetical protein
rrnAC0823 rrnAC1540 Hbor_12820 Huta_2032 rrnAC2685 Htur_3612 rrnB0167 Htur_4553 VNG1320G Htur_4521 HQ3254A Hmuk_2548 VNG2149H Htur_1142 Htur_0036 Hbor_37070 Huta_2437 NP1450A Hbor_28660 Hlac_0388 Huta_2647 HVO_0306 HVO_B0282 Hmuk_3321 Hmuk_0766 Huta_1865 HVO_1944 NP5028A Hmuk_0768 Htur_3340 Htur_2512 Htur_5171 rrnAC3149 Huta_1427 Hmuk_1119 Htur_0332 Htur_2831 Hmuk_1271 

1138X     conserved hypothetical protein
Hlac_1384 Htur_0442 Htur_3638 Hlac_2526 HVO_0504 HQ1140A NP0004A HQ1203A Hmuk_0419 rrnAC2315 Hbor_27220 Huta_1832 VNG0121H 

1280X     zinc ribbon protein
VNG2406C Huta_1617 HVO_3012 Hmuk_0812 Hbor_02080 Htur_3776 Hlac_2744 HQ3736A rrnAC2708 NP0590A 

124.1.0X     conserved hypothetical protein
Hmuk_3067 Huta_0873 Htur_1384 rrnAC0664 Hbor_18470 Hlac_0836 VNG0429H NP0370A HQ2393A HVO_1388 

1281X     conserved hypothetical protein
Huta_1616 HVO_3013 VNG2408C Hlac_2745 Hmuk_0813 Hbor_02090 HQ3737A Htur_3777 rrnAC2709 NP0592A 

124.1.1X     helicase
Hmuk_2111 Hlac_3225 Huta_0455 HQ2930A NP2944A VNG1501G rrnAC0954 Htur_4335 HVO_2767 Hlac_1698 VNG2167G Htur_2916 rrnAC0367 Hbor_12390 

1136X     conserved hypothetical protein
rrnAC2308 Hbor_27260 NP0412A HVO_0508 Hmuk_0579 VNG0125H HQ1137A Huta_1830 Htur_0438 Hlac_0081 

1282X     small GTP-binding protein
Hlac_2746 Huta_1615 Hbor_02100 HVO_3014 VNG2410G Hmuk_0814 Htur_3778 rrnAC2710 NP0594A HQ3738A 

163.0.1.0.1.1.0X     protein with PhoU and TrkA-C domains
HVO_0467 rrnAC2512 Hbor_26880 Huta_1522 HQ1350A Hmuk_0838 NP0220A Htur_0368 Hlac_1691 VNG2104G 

1135X     conserved hypothetical protein
rrnAC2307 HQ2520A VNG0979H NP0410A Hmuk_0578 Htur_1149 Hlac_2931 Huta_1829 Hlac_1526 Htur_4268 Hbor_21300 HVO_0995 

156X     enolase superfamily protein, includes galactonate dehydratase, D-xylonate dehydratase, 
Htur_3894 HQ2035A Htur_0594 HVO_A0287 Hmuk_0321 Hmuk_2249 rrnAC0575 Hlac_1174 HVO_A0331 Hlac_1622 Htur_4435 NP0998A HVO_1488 pNG7336 VNG0442G HQ1876A Huta_0393 Htur_2826 NP2736A Hmuk_0100 NP2480A Hlac_2242 Htur_4480 Hmuk_0941 Hbor_37610 Hlac_2866 Htur_4441 Hmuk_1379 VNG1074G Htur_4437 Hlac_2580 Hbor_17420 HVO_2638 Hbor_37010 HVO_B0087 pNG7031 Hlac_2579 HVO_A0267 HQ2412A Hbor_17700 Htur_3874 rrnAC0233 Huta_2285 VNG1837G rrnAC3069 Hlac_1300 Htur_4388 rrnAC0844 rrnAC3032 Htur_4653  HVO_B0111 Htur_1775 Hbor_09370 HVO_1461  Htur_2654 Hmuk_0120 HVO_B0346 rrnAC3455 HVO_B0345 Hmuk_0122 Hmuk_2254 

487X     conserved hypothetical protein
Htur_0964 HVO_1175 Huta_0286 Hbor_20660 VNG0758C Hlac_1709 rrnAC0862 Hmuk_2331 HQ2490A NP4104A 

157X     conserved hypothetical protein
Hlac_1784 Hmuk_2812 VNG0507C Huta_1484 Htur_2485 Hbor_16110 rrnAC0234 HVO_1610 HQ2627A NP1670A 

484X     conserved hypothetical protein
Huta_0284 VNG0755C Hmuk_2326 HQ2492A Hbor_20680 NP4110A Htur_0969 Hlac_1701 rrnAC0857 HVO_1173 

581.0X     transposase
pNG5045 HQ2030A Htur_4816 Hmuk_1452 HQ1209A VNG6486H Hlac_2875 Hlac_2769 HQ1208C VNG0035H HQ3527A Htur_4323 rrnB0094 Hlac_3087 Hlac_3089 HQ1993D Htur_4514 HQ1993E Hmuk_1220 Hlac_3223 Htur_4846 Hmuk_2444 Hmuk_3323 Hlac_2780 Hmuk_3319 Htur_4016 HQ1816C HQ1816D rrnAC1560 Htur_4678 HQ3527B NP6250A VNG7034 Hbor_29870  HVO_C0068 Huta_1074 HQ1993C pNG7397 rrnAC1581 HQ2980B rrnAC1580 rrnAC1579an rrnAC1581a Hlac_3064 Hmuk_1472 Htur_4585 Hmuk_1573 rrnAC1054n Hlac_1190 rrnAC1054 rrnAC1055 Huta_2055 Htur_4637 pNG4003 HVO_A0240 VNG7175 Hlac_3404 Hbor_37040 Hbor_37050 Htur_4901 VNG6040H Htur_4556 HVO_A0057 rrnAC1577 pNG5072 pNG5007 Hlac_3537 pNG5076 HQ1816B HVO_A0117 Hlac_2905 Hlac_3018 Hmuk_3347 

136.0.1X     nucleotidyltransferase
rrnAC2343 HQ3507A rrnAC3232 rrnAC3238 Hbor_17040 rrnAC0633 Hlac_2874 Hbor_36550 Hlac_1775 NP4652A Huta_1048 NP4656A Htur_1223 rrnAC1081 Hbor_36520 Huta_1140 Huta_2917 Huta_0991 Hmuk_1219 Htur_1357 VNG0390G Htur_0093 Htur_5109 Hbor_22650 Hbor_31500 HVO_1527 NP1952A NP4680A NP4674A NP4276A Hbor_36630 rrnAC1960 Hmuk_1431 Hmuk_1630 Hbor_31610 Huta_2143 HVO_2057 HQ1670A Htur_2166 NP0384A rrnAC1585 Htur_2945 HVO_A0595 HQ2682A Htur_1202 pNG7218 Hlac_1083 Hlac_1080 Hmuk_2065 VNG1055G Hmuk_2886 VNG0047G HQ2989A Huta_2710 HQ2992A Hmuk_1214 HVO_1076 VNG0064G HVO_A0586 VNG0009G VNG0008G NP2386A 

1490X     membrane protein FxsA
Huta_2261 NP1962A Hmuk_1580 Hlac_1365 HQ3315A Htur_0492 VNG1906H Hbor_07640 HVO_2351 rrnAC3314 

512X     acetyl-CoA acetyltransferase
HQ1590A HVO_0835 Htur_2345 Htur_5165 VNG0678G Hbor_05140 HVO_A0522 rrnAC3497 Htur_1711 NP2612A Hbor_33580 NP2606A Hbor_30010 NP3438A NP2214A Htur_2242 Hlac_1006 HVO_1914 Hbor_22070 Hmuk_2810 Hmuk_2284 rrnAC0896 HQ1985A Hlac_1850 Htur_4421 NP4580A Hlac_0628 Htur_1926 NP3420A rrnAC2815 rrnB0240 Htur_3781 rrnB0242 Htur_4195 Hmuk_0736 HQ2307A Huta_0597 NP2260A Htur_4729 Htur_2721 Hbor_23830 Hlac_3523 rrnB0309 VNG2063G Htur_1277 Htur_2336 NP3650A Htur_0896 VNG0931G Htur_3786 Htur_3785 Htur_0389 Htur_1431 rrnAC0929 HVO_1025 

1344.1X     ferredoxin
rrnAC2875 HVO_0015 VNG2370C HQ1016A Hbor_02240 Hmuk_0688 Hlac_0016 Htur_3731 Huta_2128 NP0494A 

1493X     conserved hypothetical protein
HQ1226A HVO_0734 rrnAC3318 Htur_2606 Hmuk_3192 Hbor_24810 Huta_1972 NP5182A Hlac_0310 VNG0351C 

326.0.0.1.1X     aminotransferase
Hbor_11260 HQ2919A Htur_0059  Huta_2626 VNG2418G Hlac_2692 NP0884A Hmuk_1088 rrnAC3046 

1495X     conserved hypothetical protein
NP5190A Htur_2588 rrnAC3321 VNG0256H Hlac_0306 Huta_1206 Hbor_24840 HVO_0731 Hmuk_3065 HQ1229A 

1496X     inorganic pyrophosphatase
HQ1231A VNG0259G rrnAC3323 NP5192A Htur_2590 Huta_1204 Hbor_24860 HVO_0729 Hmuk_3063 Hlac_0304 

341.0.1X     FAD/FMN-containing dehydrogenase/conserved hypothetical protein
Hlac_1400 HVO_2670 Hbor_15190 NP1722A Htur_4691 NP3764A Hlac_0210 Hbor_30510 Htur_4692 VNG6379C HVO_1697 HVO_B0203 Hmuk_2547 Huta_0362 rrnAC1967 VNG2422G Huta_2438 HQ2550A pNG7017 NP1452A Hlac_2667 HVO_B0265 Htur_2940 HVO_1692 Htur_1975 rrnAC2334 Hbor_15140 HVO_A0088 Htur_0509 pNG7284 Htur_3879 

1061X     RNA-binding protein AU-1
NP0750A VNG2627C Hmuk_0315 Huta_0324 rrnAC2113 Hlac_0040 HVO_0406 HQ1398A Htur_3272 Hbor_27850 

901.0X     conserved hypothetical membrane protein
NP4530A Hbor_07430 Huta_0008 HQ3324A Hmuk_1532 Hbor_18070 Hlac_1366 HQ1711A Htur_3317 rrnAC1731 HVO_2335 VNG1791C 

606.0.1X     rhodanese domain protein
VNG2393G Htur_3039 HVO_0025 HVO_0024 VNG2394G Htur_0252 Hlac_1954 Htur_0253 Huta_2095 Huta_2096 HQ2038A Hlac_1258 NP3186A Hlac_1687 HQ3730A HQ3729A rrnAC2128 rrnAC2129 Hbor_01980 Hbor_01970 Hmuk_1145 Hmuk_1146 

590X     SpoVR-like protein
HQ3000A Htur_1747 Hmuk_2234 Hbor_13570 Hlac_0029 VNG0745G HVO_2846 rrnAC1070 Huta_0409 NP3450A 

1327X     conserved hypothetical protein
Hlac_2394 Huta_2205 VNG2049C rrnAC2831 Hbor_05020 Hmuk_0726 HQ1339A Htur_3456 NP5076A HVO_1897 

697X     conserved hypothetical protein
VNG2081H Htur_3156 VNG0765H NP0668A Hmuk_1182 Hbor_27530 Htur_5107 Huta_0270 Hlac_1785 Hmuk_0409 HVO_0442 NP0088A Huta_1766 rrnAC2799 HQ1378A rrnAC1309 Hlac_0382 Hbor_10860 

943X     conserved hypothetical protein
Hbor_23640 NP1514A Hmuk_2897 Hlac_0180 Htur_1496 HVO_0855 Huta_0372 VNG0516a rrnAC1838 HQ1702A 

481X     conserved hypothetical protein
Hbor_20700 HQ2496A Htur_1050 Huta_0400 Hmuk_2324 VNG0596H rrnAC0853 NP4116A Hlac_1287 HVO_1171 

614X     metallophosphoesterase
HQ1567A Hbor_18990 rrnAC1137 Htur_5194 HQ2403A VNG1252G Huta_0546 HVO_1336 Hmuk_2823 Hbor_24010 Huta_2796 HVO_0816 Htur_1310 rrnAC3502 Hmuk_2420 VNG0543H Hlac_0625 NP3964A 

613X     conserved hypothetical protein
Hbor_18980 Htur_5195 HQ3264A rrnAC1135 NP1280A HVO_0291 Hlac_0137 Htur_0458 rrnAC2745 pNG2008 HVO_1337 Huta_0545 Hbor_28820 Hmuk_1028 HQ2404A Hmuk_2419 VNG2162C VNG1253C Huta_1630 NP3962A Hlac_0624 

696X     BolA family protein
Hmuk_2050 rrnAC1307 Htur_1822 Huta_0204 Hbor_14200 VNG1357C NP3780A Hlac_2203 HQ2473A HVO_2899 

1322X     metal-dependent hydrolase, beta-lactamase superfamily
HQ3105A Hbor_09890 NP2250A VNG2060G Hlac_2544 Hbor_05110 Hmuk_0734 Htur_3434 HVO_1905 rrnAC2820 Huta_2213 

205X     conserved hypothetical membrane protein
Hbor_16980 VNG1069C rrnAC0305 Huta_2809 Htur_2958 NP3722A Htur_3629 Hmuk_0288 HVO_1532 Hlac_1061 HQ2679A 

19.0.0.0X     acetyltransferase, GNAT family
Htur_4189 Hmuk_0222 Hlac_1911 Hlac_1439 rrnB0027 VNG2522C HQ1064A NP1712A Hbor_03860 Hmuk_0367 Huta_0967 Htur_2896 Hmuk_1304 rrnAC2222 rrnAC3187 Htur_3429 HVO_1821 Htur_0831 HVO_1756 

694X     predicted CoA-binding protein
rrnAC1304 Htur_1014 VNG0608C HVO_1438 Hmuk_2004 HQ1883A Hbor_18030 Huta_0095 Hbor_37290 NP4472A Hlac_1762 

206X     conserved hypothetical protein
rrnAC0306 Hmuk_2087 rrnAC0791 Hbor_11560 Htur_3768 Huta_0187 HVO_2701 HQ2715A VNG1473H Htur_4232 Hlac_2378 Htur_2571 NP3996A 

1294X     conserved hypothetical protein
Htur_0453 Hbor_28840 NP5150A VNG2164C Hlac_1802 rrnAC2749 HQ3266A Hmuk_1030 Huta_1633 HVO_0289 

690X     conserved hypothetical membrane protein
VNG1101C Hmuk_2183 HVO_2754 Htur_1520 NP4446A Hbor_12220 HQ2900A Hlac_2339 Huta_0055 rrnAC1297 

511.1.1X     predicted nucleic acid-binding protein with zinc ribbon
Htur_2337 rrnAC0930 HQ2308A HVO_0834 VNG0676C Htur_0897 Huta_0598 rrnB0308 NP3440A Hbor_23840 NP3418A Htur_3784 Hmuk_2808 Hlac_1005 NP2216A Htur_3780 

1132X     deacetylase
HVO_0522 Hmuk_0563 Hlac_2921 Hlac_0109 VNG0136G HQ1437A Huta_2249 Htur_0417 NP0318A Hbor_26810 rrnAC2299 

589X     conserved hypothetical protein
NP3448A Htur_1748 Huta_0410 HQ3001A Hlac_0030 Hmuk_2233 HVO_2847 Hbor_13580 VNG0746C rrnAC1069 

1133X     archaeal histone-like protein
HVO_0520 Hmuk_0564 rrnAC2301 HQ1436A Hlac_0110 Huta_2248 NP0316A Hbor_26820 Htur_0416 VNG0134G 

309.0X     ABC1 family protein
HVO_2302 rrnB0272 Hmuk_2690 rrnAC0505 NP2118A Hmuk_1606 NP1742A VNG1770C Hbor_07170 Htur_3101 Huta_2582 Hlac_2382 rrnAC1702 Hbor_09870 HQ3347A 

475X     conserved hypothetical protein
Hbor_22780 NP2762A HQ1517A Hlac_0795 rrnAC0842 Huta_0387 HVO_1090 Htur_1771 Hmuk_2319 VNG1071G 

603.1.1X     conserved hypothetical protein
Hlac_1359 Hmuk_2311 Hbor_15610 HVO_1655 Huta_0508 Htur_1675 HQ2557A VNG1302H NP3114A rrnAC1112 

1134X     conserved hypothetical protein
Hbor_27270 Hmuk_0577 HVO_0510 NP0408A VNG0127C rrnAC2306 HQ1136A Huta_1827 Hlac_0062 Htur_0436 

474X     conserved hypothetical protein
rrnAC0836 HVO_1472 NP2720A Htur_1787 HQ1871A rrnAC0944a HVO_A0183 NP1568A Hbor_37350 VNG1085H Huta_2876 Hmuk_2367 Hlac_1330 Hlac_1489 Hmuk_2536 HQ1839A Huta_1168 Hbor_17610 

538.1.0X     conserved hypothetical membrane protein
NP2780A HQ1496A HVO_0953 Htur_1820 Hlac_1204 rrnAC0955 VNG1353C Huta_0354 Htur_4625 Huta_1783 Hbor_21800 Htur_1818 Hmuk_2114 

473X     conserved hypothetical protein
HQ1870A rrnAC1164 Hbor_18750 Htur_2442 HVO_1679 Htur_1060 rrnAC1242 Huta_2877 NP4316A rrnAC0835 Hbor_17600 Hlac_1026 VNG1263C VNG1086C Hbor_15350 HVO_1473 Hlac_1490 NP2722A HVO_1355 Hmuk_2537 HQ2574A Huta_0821 Huta_0460 Hlac_1515 Hmuk_2409 

204.1.0.1X     glutaredoxin-related protein
Hlac_0799 HVO_1081 rrnAC1308 Huta_0203 NP2066A Htur_2305 HQ1665A Hbor_22700 VNG0450C Hmuk_2051 

538.1.1X     conserved hypothetical membrane protein
NP2782A Huta_0355 VNG1355H HVO_0954 HQ1497A Htur_4624 Htur_1821 Hbor_21790 Htur_1819 rrnAC0956 Hlac_1203 Hmuk_2115 

148X     conserved hypothetical protein
NP5176A HQ1223A HVO_0738 Hlac_0267 Hmuk_3189 rrnAC0220 Htur_2613 Hbor_24760 Huta_0233 VNG0357a 

471X     superoxide dismutase
HQ2461A NP4040A Hmuk_2542 HVO_A0475 Htur_4045 Hlac_1650 Hmuk_3234 Hbor_14400 rrnAC0831 HVO_2913 VNG1332G Huta_2178 Htur_2522 Huta_2880 Hlac_2515 VNG1190G 

149X     amidohydrolase
pNG7317 Hbor_19960 Hbor_37020 pNG7341 Huta_0548 pNG7096 HVO_0507 HVO_B0121 HVO_B0145 Hbor_27250 VNG0124C Htur_4704 HQ1805A Htur_0205 Htur_3867 Hlac_0915 NP0414A HQ1759A HVO_1235 rrnAC0223 NP2120A Hbor_25700 Hlac_1389 Htur_0910 Htur_2403 Hlac_0080 Hmuk_0945 VNG1769C Huta_1831 Hmuk_0580 Htur_0439 HVO_A0282 

27X     L-alanine dehydrogenase/ornithine cyclodeaminase
Huta_1639  Hbor_03070 NP3802A Htur_3660 Htur_4059 HVO_0454 NP0448A HQ2237A Hmuk_0978 HVO_2950 HQ1803A rrnAC0227 Htur_1536 Htur_1923 Hbor_27410 Htur_3617 rrnAC0038 VNG1364G Hlac_0439 VNG2224G Hlac_2032 rrnAC2941 HQ1386A Hmuk_2787 Hbor_13910 

573.1X     deacylase
Htur_3168 Htur_1931 pNG7365 Hmuk_2075 Hlac_1426 Htur_0516 VNG2106G HVO_2812 HQ1352A HQ1758A Huta_1255 Htur_0312 Hbor_12910 Hlac_1973 Hmuk_0840 Htur_5008 Hbor_06590 Htur_0932 NP1316A Hlac_0298 HVO_0469 Htur_4703 NP4272A Hbor_26910 Hbor_09240 rrnAC2514 rrnAC1090 Htur_1132 HVO_2225 

28X     conserved hypothetical protein
Htur_1827 rrnAC0039 Huta_2507 VNG1365C NP3808A Hmuk_2788 HVO_1107 Hlac_0688 HQ1505A Hbor_22950 

1545X     conserved hypothetical protein
Htur_0766 Hbor_09330 NP4818A HQ3025A Huta_0422 Hmuk_1403 Hlac_1814 HVO_2642 VNG1820H rrnAC3481 

23X     acetyltransferase, GNAT family
NP3788A Huta_2511 Hbor_13860 Hmuk_2781 Hlac_1952 HVO_2874 VNG1360H rrnAC0034 Htur_1079 HQ2417A 

587X     conserved hypothetical protein
Hbor_13610 rrnAC1065 HVO_2850 Hlac_1478 VNG1403H NP3442A Huta_0413 Htur_1751 Hmuk_2230 HQ2999A 

1485X     conserved hypothetical protein
Hmuk_1600 VNG1920H HVO_2213 rrnAC3291 Hbor_06510 Hlac_1886 NP3172A Htur_0631 Huta_1278 HQ3142A 

586X     conserved hypothetical protein
HVO_2851 rrnAC1064 VNG1401C Hmuk_2227 HQ3004A Hlac_2319 Hbor_13620 Htur_1752 Huta_0414 NP3406A 

1543X     conserved hypothetical protein
HQ3193A Hlac_2592 Huta_0425 rrnAC3473 VNG1827H NP1972A HVO_2626 Hmuk_1395 Htur_0762 Hbor_09480 

508X     ferritin/dps family protein
Hlac_2401 Hbor_37650 HQ1586A Huta_2003 Hmuk_0390 HVO_0536 Htur_1628 Htur_0173 Htur_0172 Htur_0171 Hmuk_2289 NP3658A rrnAC0890 VNG2443G Hbor_22020 Hlac_0536 Htur_0710 

5.1.0.1.1.0X     conserved hypothetical protein
VNG1088C rrnAC2434 Huta_0046 NP1528A HVO_1133 Hmuk_3288 HQ1519A Hbor_21100 Hmuk_2174 Htur_1058 rrnAC1282 Hlac_1324 HQ1887A 

24X     conserved hypothetical protein
Huta_2509 NP3794A NP4290A Hbor_13880 VNG1362H Hlac_2033 HVO_2876 rrnAC0035 Htur_2057 Hmuk_2784 HQ2415A 

19.0.1.1.1.0X     acetyltransferase, GNAT family
Htur_1601 Hbor_15770 Hlac_1559 rrnAC0113 Huta_0774 NP4128A Hmuk_1694 HQ2961A Hbor_12750 VNG1215G HVO_2804 HVO_2326 Hmuk_2631 

491.1X     putative glutamate--cysteine ligase
VNG1397C Hbor_15450 Htur_2090 Hlac_0952 rrnAC0866 Huta_0405 HQ2566A NP3372A Hmuk_2239 HVO_1668 

648X     molybdopterin-dependent oxidoreductase
pNG7318 NP4962A Htur_4746 Hlac_1406 Hlac_1405 HVO_1908 Htur_1649 Hlac_1238 VNG0829G rrnAC2627 NP3714A HQ1129A rrnAC1332 Huta_0024 HQ1130A Huta_2100 HQ1132A NP3710A Hmuk_3264 Htur_4117 Htur_4160 Htur_1038 Htur_4120 Htur_4119 HQ2211A Htur_0169 Hbor_32670 HQ2213A rrnAC1215 HVO_0935 pNG7151 Htur_0685 Htur_2352 NP1244A HVO_B0164 Hmuk_1560 HVO_B0363 NP4226A NP2582A Hbor_35040 HVO_B0235 rrnAC1199 Hlac_1335 Hmuk_2470 

19.0.1.1.1.1X     acetyltransferase, GNAT family/conserved hypothetical protein
Hbor_23230 Hmuk_2451 HVO_2677 Hbor_11350 Htur_1860 Huta_0345 rrnAC1887 VNG1448H Htur_3636 Htur_3093 rrnAC0026 rrnAC0985 NP1638A Hlac_2495 VNG0654C rrnAC0281 Hmuk_2458 Hbor_02560 Huta_0611 Hmuk_2603 Htur_3561 Htur_0931 rrnAC1824 Htur_4361 Hmuk_3082 Hbor_37570 Hlac_0790 Hmuk_0634 NP2588A Htur_3698 Hlac_1136 HQ1620A Hbor_06330 Hmuk_1332 NP1004A 

10.0.1.0X     zinc-dependent oxidoreductase
Hlac_0730 Huta_2013 NP1260A Hlac_1837 Hbor_16320 Htur_0827 Htur_2412 VNG1821G HVO_B0025 NP3766A HQ3024A Hlac_3048 Hlac_1815 Htur_3396 pNG7351 Hmuk_2438 Htur_4479 HQ2366A Htur_3201 Hbor_35490 HQ1987A HVO_2643 pNG7022 HQ1939A Htur_0196 Hbor_33470 Htur_2867 pNG7032 rrnAC1402 HVO_1047 Htur_3740 Htur_4723 VNG2617G Htur_1980 Hbor_37240 rrnAC0191 Htur_2363 HVO_0608 Huta_1854 rrnAC3506 Htur_4389 Hlac_3529 HQ3187A Hbor_37760 Htur_4382 HVO_2428 HVO_2467 NP4816A pNG7278 Hbor_10530 Hbor_09320 HVO_1421 Huta_2188 rrnAC3026 rrnAC1975 Htur_2722 Hmuk_1402 HQ3648A Hbor_22280 HVO_B0071 rrnAC2172 Hlac_0215 pNG7314 rrnAC0012 Htur_0765 HQ1124A Hbor_11000 Htur_2402 Htur_4130 pNG7289 HVO_B0239 Hlac_1808 Htur_3875 Htur_3840 HVO_B0110 Htur_0678 

147.0.0X     conserved hypothetical protein
rrnAC0219 NP0850A HVO_0739 Huta_1649 Hmuk_1013 VNG0359C Htur_2614 Hlac_0315 rrnAC2849 Hbor_24750 Huta_0232 HQ1222A Hmuk_3188 

421.1.1X     inositol monophosphatase family protein
HVO_A0274 rrnAC1004 HVO_2857 NP4188A VNG1379G Huta_2972 HVO_B0253 Hmuk_2222 rrnB0102 Hlac_0052 HQ1465A Huta_1341 HQ2795A Htur_3821 Hbor_21680 Hlac_1794 Htur_2074 Hbor_18290 HVO_B0290 Hbor_13690 Hmuk_0111 Htur_3950 

1531X     deoxyribose-phosphate aldolase
NP3200A HVO_2610 HQ3205A VNG1859G Hmuk_1524 rrnAC3429 Hbor_09700 Htur_0572 Hlac_2141 Huta_1388 

1538X     conserved hypothetical protein
NP2484A HQ3027A Htur_0591 Hbor_09350 Hlac_1602 Hmuk_1377 VNG1842H Huta_3008 HVO_2640 rrnAC3452 

1374X     nucleoid protein MC1
NP0424A Huta_1680 HVO_2941 Htur_3625 Hbor_03160 HQ1054A VNG2508C Hmuk_0660 Hlac_0021 rrnAC2971  

1537X     conserved hypothetical protein
Htur_0590 NP2486A Hbor_09340 HQ3026A VNG1842a Hmuk_1376 Huta_3007 HVO_2641 rrnAC3450 Hlac_1604 

930X     SPFH domain, Band 7 family protein
NP1126A Huta_2911 HQ1492A Hlac_2641 HVO_0801 HVO_0035 Hmuk_2990 Hlac_0606 Htur_1938 rrnAC1803 Hbor_24160 Hbor_01890 Htur_0841 VNG0321G 

95X     conserved hypothetical protein
VNG6095C HVO_A0071 pNG6183 HVO_1616 Hbor_16050 Hlac_1782 NP2564A rrnAC0135 VNG0686C Hmuk_1339 VNG7072 Htur_3028 Huta_2380 HQ2623A 

850X     SNARE-associated protein
HQ2782A Hlac_1660 Huta_1292 Hbor_08980 NP3350A Htur_2133 VNG1641H HVO_2517 Hmuk_1761 rrnAC1627 

497.0.1.0X     hydrolase, HAD superfamily
Hbor_06690 Hbor_07220 HQ3463A Hlac_2065 NP1762A Hbor_04530 Hmuk_1609 Htur_2663 HVO_2715 rrnAC0875 Hbor_11780 HVO_1851 HVO_2230 VNG0102C Hmuk_1789 Hlac_0815 Hmuk_2083 rrnAC1686 Htur_2575 HVO_2307 Huta_1478 VNG1772G HQ3343A HQ2788A VNG1480C Hmuk_3026 Huta_0190 rrnAC1706 Hlac_2501 Htur_0839 Huta_2431 Hlac_1626 Htur_3241 Htur_1998 

9.0.0.0.0.0X     nucleoside-diphosphate-sugar epimerase
Hbor_37720 Htur_1488 HVO_2362 Hlac_1891 Htur_0638 Huta_1299 VNG1932G HVO_0575 HQ3146A HVO_2096 Hmuk_1410 pNG7295 Hbor_07900 Htur_1396 Htur_3276 NP2406A Huta_0775 HVO_2205 HQ1146A VNG0814C Htur_1174 Hmuk_0398 rrnAC3285 Hbor_06430 Hbor_14120 

931X     conserved hypothetical protein
rrnAC1809 Hlac_0557 Htur_1302 NP1134A Hbor_24430 VNG0289H Huta_2907 HQ1171A Hmuk_3209 HVO_0770 

497.0.1.1X     hydrolase, HAD superfamily
Huta_0922 Hmuk_1263 Hbor_10110 rrnAC3143 Hlac_2267 VNG1675a Hmuk_1463 HVO_1415 Htur_0809 NP3182A NP1896A HVO_2370 Huta_2087 rrnAC1982a HQ3067A Htur_2785 Hlac_1018 Hbor_36230 Huta_1147 Htur_2904 Huta_0482 VNG1202C Hbor_08010 Htur_2189 

606.1.0.0.0X     rhodanese domain protein
Htur_3581 NP0390A Hmuk_0605 Hlac_1261 HQ3152A Huta_1401 Hbor_26530 HVO_1947 HVO_0559 Hbor_05420 Hlac_1600 rrnAC2152 VNG2582H 

606.1.0.0.1X     hydrolase, beta-lactamase family
VNG6466C rrnAC2076 VNG7049 VNG6460C NP2670A Htur_4316 Htur_3165 Hmuk_3386 VNG6060C Htur_4293 Hmuk_0612 Htur_4261 HVO_1483 VNG7043 HVO_1365 VNG7160 VNG0440C Htur_4223 Hbor_14430 Htur_1375 VNG6066C Hlac_2422 Hlac_3034 Hbor_18670 Huta_0257 Hlac_0596 rrnB0286 HVO_2772 Hbor_34680 NP0980A VNG7166 HQ2288A Hbor_17460 NP0400A Hlac_2657 

1313X     conserved hypothetical protein
HVO_0443 Hmuk_1183 NP0086A VNG2081a rrnAC2798 Huta_1767 Hbor_27520 HQ1379A Hlac_0381 Htur_3155 

934X     conserved hypothetical protein
Hlac_0781 HQ1529A HVO_0879 NP4060A rrnAC1816 Huta_2703 VNG0396C Hmuk_3076 Hbor_23420 Htur_2593 

367X     conserved hypothetical protein
rrnAC0627 VNG0498C Htur_2032 HVO_1595 NP4070A Hbor_16200 Huta_0340 Hmuk_2831 HQ2636A Hlac_1484 

1073.1X     NUDIX family hydrolase
Huta_1242 HVO_1996 rrnAC3256 Hmuk_1444 Hlac_2467 Htur_0722 Hbor_05970 HQ3084A VNG1962C NP3054A 

1073.0X     NUDIX family hydrolase
Hmuk_0604 Htur_3582 Hmuk_0603 HVO_1948 Hbor_05430 NP0392A Huta_1402 HQ3163A Hlac_0092 rrnAC2153 VNG2580C 

99X     conserved hypothetical protein
Huta_1930 HVO_2186 HQ2041A Hlac_1921 Hlac_1473 Hlac_0684 Hlac_3457 Huta_2354 VNG0742H NP4048A Htur_1077 rrnAC1266 Hbor_18250 NP1292A HQ3050A Hmuk_2159 HVO_A0591 Hmuk_2775 rrnAC0140 Hlac_1126 rrnAC1641 Hbor_17840 Hbor_12770 Htur_1295 

1266X     conserved hypothetical protein
Hmuk_0759 HQ1004A rrnAC2664 Hbor_02140 NP0548A Htur_0015 VNG2376H Hlac_2742 Huta_1620 HVO_0006 

1316X     conserved hypothetical protein
Hbor_05230 rrnAC2804 Htur_3160 NP1700A Hmuk_0749 Huta_1322 VNG2075C HQ3139A Hlac_1678 HVO_1923 

5.0.1.0.1.1.1.1.1.0.1.1X     zinc finger protein
Htur_3614 Huta_1668 NP0446A HQ1045A Hbor_03040 VNG2211H Hlac_2506 HVO_2953 Hmuk_0667 rrnAC2963 

1261X     conserved hypothetical protein
Huta_1462 Hbor_15110 rrnAC2648 VNG0694G Htur_3196 HVO_1701 Hmuk_0898 HQ2548A Hlac_0856 NP2746A 

937X     conserved hypothetical protein
HVO_0880 Hlac_0452 HQ1530A rrnAC1820 Hmuk_3079 NP4058A VNG0394C Huta_2705 Hbor_23410 Htur_1349 

362X     conserved hypothetical membrane protein
Htur_3127 Hmuk_2955 rrnAC2377 Htur_3466 Htur_3559 Htur_2438 NP2674A Hbor_05260 Htur_2462 Hmuk_0621 NP0578A rrnAC0619 HVO_1927 Htur_2096 VNG2591C Huta_1157 HQ3141A Hlac_2300 

363X     conserved hypothetical protein
HVO_1737 Htur_2025 VNG7092 HVO_1596 NP3848A Hmuk_2842 Hbor_16190 NP4066A Hlac_3082 HQ2177A Hlac_3186 VNG6129C Hlac_1481 HQ2635A HVO_A0440 rrnAC0620 Huta_0339 

250X     arginase family protein, includes agmatinase (in all), arginase (not in Huta, NP, NRC-1, or HQ), formiminoglutamase (not in NP, HQ, Hmuk, Huta, Hlac)
VNG1209G HVO_A0561 Htur_2266 Htur_3104 Huta_2580 Htur_4055 NP4754A HVO_1575 HVO_2299 Hbor_16510 rrnAC1789 pNG7067 Hbor_07130 Htur_4042 Hmuk_1603 Hlac_1577 Htur_1073 rrnAC1927 Hlac_0934 rrnAC0453 HQ3349A rrnAC0383 VNG1767G Htur_4106 NP3022A Hmuk_2733 Hbor_14560 

939X     conserved hypothetical protein
NP1498A HQ1709A Hlac_0172 Hbor_23570 rrnAC1826 Htur_1504 Huta_0380 HVO_0862 Hmuk_2925 VNG0529a 

320.1X     peroxiredoxin
rrnAC2948 Htur_2567 Htur_0047 Hlac_0405 HVO_2699 Hbor_29380 Huta_1323 Hlac_2452 rrnAC2601 Hlac_1677 HQ3020A NP2900A VNG1197G Hbor_28850 Huta_2108 Htur_0555 Hlac_2050 Hmuk_0887 Hmuk_0336 HQ3602A VNG1834G Hmuk_0981 HQ3707A Hmuk_2093 Hmuk_3104 HQ2717A Huta_0267 NP4218A NP1418A Huta_1809 HVO_1163 Hbor_20770 HVO_0252 Hbor_26340 Htur_0941 Hmuk_2683 Hbor_11530 pNG6154 Htur_3668 Hlac_0989 VNG2311H Hmuk_0748 rrnAC2805 rrnAC0522 rrnAC3456 NP1584A Hmuk_2365 rrnAC0742 HQ1964A rrnAC3345 Huta_2432 

320.0X     peroxiredoxin
rrnAC1254 VNG0711C Huta_2855 Htur_1530 Hbor_19790 Hmuk_2152 HQ1809A HVO_1250 Hlac_1351 NP4154A 

165.0.1X     ribokinase family protein
HQ1474A Hlac_2117 Hlac_2270 VNG1851G NP3184A Hbor_20400 Hbor_09670 rrnAC0249 Hlac_2162 Huta_0501 Hmuk_2764 HVO_2612 Htur_0569 Htur_4085 Hbor_34590 

371X     ATP-binding protein, PP-loop superfamily
Hlac_0801 NP0382A VNG0391C Htur_1353 HVO_1077 Hmuk_2825 HQ1669A rrnAC0632 Huta_2709 Hbor_22660 

572X     conserved hypothetical protein
NP2662A HQ1134A rrnAC1037 Huta_2840 Htur_2301 Htur_0433 HVO_2853 HVO_0514 NP0312A HQ3006A Huta_2235 Hlac_2598 Hlac_0116 Hmuk_2225 Hmuk_0568 rrnAC2304 VNG1402H Hbor_13640 Hbor_27290 VNG0132C 

370X     conserved hypothetical membrane protein
HVO_0302 Hmuk_0948 VNG2154C Huta_1833 Hlac_0455 Hbor_23390 VNG0393C Hmuk_2827 rrnAC2735 rrnAC0631 HVO_0882 Htur_1352 Hlac_0314 NP5162A Htur_3336 NP0380A HQ3256A Hbor_28700 Huta_2704 HQ1531A 

929X     conserved hypothetical membrane protein
Hmuk_2991 HQ1575A Hbor_24150 NP1188A HVO_0802 Huta_2912 rrnAC1802 Htur_0842 VNG0322H Hlac_0560 

84.1.1.0.1.0.1.0.0.1X     CBS domain protein
rrnAC1525 VNG1663C HVO_2384 NP4504A Htur_2156 HQ3172A Hbor_33730 Huta_2607 Hbor_08170 Hlac_3545 Hbor_30750 Hlac_1627 NP2894A Hmuk_1776 

703X     conserved hypothetical protein
Hbor_07590 Hlac_2115 Htur_2360 VNG1807H Htur_3301 HVO_2347 HQ3318A Hlac_1944 rrnAC1319 Hmuk_1637 NP0228A rrnAC3355 NP4966A Huta_0065 NP4514A 

1057X     hydrolase, HAD superfamily
HVO_0431 Hlac_0335 Htur_3499 HQ1376A Hbor_27640 Hmuk_0305 NP0770A Huta_0328 VNG2608C rrnAC2106 

1162X     small GTP-binding protein
rrnAC2378 HVO_1931 NP0576A Htur_3560 VNG2587C Huta_1460 Hlac_1378 HQ3150A Huta_1102 Hbor_05280 Hmuk_0625 

795X     conserved hypothetical protein
rrnAC1513 Huta_0920 HQ3306A HVO_2371 VNG1672H Htur_2184 Hlac_2291 Hmuk_1799 Hbor_08020 NP1730A 

1055X     conserved hypothetical protein
Hbor_27700 VNG2613H Hmuk_0310 rrnAC2102 Huta_0334 HQ1371A NP0676A HVO_0423 Hlac_0396 Htur_3504 

1258X     predicted exonuclease
Huta_1457 HVO_1615 Htur_1716 Hbor_16060 HQ2624A Hlac_1783 NP5114A rrnAC2642 Hmuk_1001 VNG1213C 

794X     conserved hypothetical protein
Hbor_08030 rrnAC1512 Huta_0919 Htur_2183 HVO_2372 VNG1670C Hlac_2292 Hmuk_1798 HQ3310A NP1728A 

266.1.0.1X     glycosyltransferase family 2
Hmuk_3205 Hlac_0548 Hbor_24380 Hmuk_0149 Htur_1306 HVO_0774 Huta_2904 NP1180A rrnAC1813 VNG0296H HQ1167A 

5.0.1.0.1.1.1.1.0.0.1.1.0.1.1.0.0.1X     conserved hypothetical protein
rrnAC2575 HQ3734A Hbor_02040 Htur_3772 VNG2400H NP1236A Huta_2252 Hmuk_1130 HVO_0017 Hlac_2740 

851X     conserved hypothetical protein
HQ2783A Huta_1293 Hbor_08970 NP3352A VNG1640H Hlac_1936 Hmuk_1760 HVO_2518 rrnAC1628 Htur_2132 

331.1X     conserved hypothetical protein
VNG1896C Huta_1379 HVO_2367 Hlac_2787 Htur_0611 Hmuk_1658 rrnAC3396 Hbor_07980 HQ3070A Hlac_1979 NP5026A 

852X     conserved hypothetical protein
VNG1638H Hlac_2230 Huta_1294 Hbor_08960 NP3354A Hmuk_1759 HVO_2519 rrnAC1629 HQ2785A Htur_2131 

147.1.1X     conserved hypothetical protein
Hmuk_0573 Htur_2250 Hmuk_1881 rrnB0306 Huta_1108 VNG1425H Hbor_11070 Hlac_2013 HQ1959A HVO_2325  NP3000A 

139X     conserved hypothetical protein
Huta_0224 Hlac_0673 rrnAC0208 Hmuk_3179 HVO_1102 VNG0419C NP4076A Hbor_22910 HQ1506A Htur_0796 

286.0.0.0X     AAA family ATPase, includes proteasome-activating nucleotidase
HVO_2380 HQ3115A VNG1462G Htur_2178 Hmuk_2902 NP1524A Huta_0001 Htur_2570 Htur_1492 HVO_1907 VNG0510G VNG1654G Hbor_08130 VNG1472G HQ1544A VNG2000G HQ3104A Hmuk_0001 Hbor_35790 Hbor_23690 Hlac_2011 HQ3177A Hbor_36920 Hmuk_1307 Hmuk_2088 NP4184A Hmuk_2344 Hlac_1716 Hlac_1958 rrnAC0792 NP5038A Huta_2215 rrnAC1792 NP3072A rrnAC2027 Huta_1160 HQ2716A Hmuk_1780 Hlac_2377 Hbor_34480 Htur_3362 Htur_1010 HQ1011A rrnAC2818 Hmuk_0735 Htur_4998 rrnAC0807 HVO_1327 HVO_2700 Hbor_05530 HVO_1957 Hbor_11550 HVO_0850 NP2252A HQ2753A NP3998A VNG6199G HQ3297A rrnAC1527 Htur_5123 Hlac_2069 Hbor_19030 Hmuk_3258 VNG2062G Hlac_0185 Huta_2618 Huta_0186 Hbor_05130 Huta_0368 rrnAC3546 VNG1667G rrnAC3190 Htur_3431 

791X     metal-dependent hydrolase
Hbor_08490 NP4780A Htur_2047 rrnAC1504 Hmuk_1878 Huta_2749 HVO_2416 VNG1610C HQ2866A Hlac_1934 

1054.0X     hydrolase, isochorismatase family
Hlac_2473 Htur_0399 HQ1060A Huta_0972 VNG2537G Hmuk_0202 NP1170A Hbor_04000 HVO_1809 rrnAC2236 

1050X     NAD/FAD-binding protein, UBA/ThiF family
rrnAC2090 Hbor_26540 HVO_0558 Hlac_0421 NP0052A HQ1425A Hlac_1265 Huta_0150 VNG0084G Hmuk_0279 Htur_3268 

246.1.1.0.1.1.0X     integrase/recombinase
Hlac_1216 Hmuk_2505 VNG0209H VNG0838G Hbor_20070 HVO_2273 Hbor_16030 NP3640A rrnAC0375 Huta_0154 HVO_1620 Htur_1808 HQ2614A Hlac_1142 HVO_2259 Hbor_07040 

790X     conserved hypothetical protein
Hbor_08480 rrnAC1502 HQ2865A Htur_2050 Hmuk_1879 NP4776A HVO_2415 Hlac_1242 Huta_2748 VNG1608C 

644X     conserved hypothetical protein
rrnAC3097 Hbor_01550 HQ3466A Hmuk_2001 Htur_3684 Huta_0900 Hlac_0147 VNG2335H HVO_0071 rrnAC1190 HQ1907A Htur_1572 Hmuk_1246 NP0952A 

643X     molybdopterin binding domain
Htur_0764 Htur_0423 VNG1822G rrnAC3480 Hmuk_0916 Huta_0040 Hlac_1943 HVO_2645 Hmuk_1400 HQ3022A NP1040A NP4814A rrnAC1188 Hbor_09300 

94.1.1X     2-oxoacid:ferredoxin oxidoreductase beta subunit
HVO_1304 HVO_0887 Hbor_23340 NP1234A Hmuk_3088 NP4044A Huta_0898 Hmuk_2161 Htur_1443 HQ1535A Huta_1482 rrnAC0719 NP3012A VNG0473G rrnAC1268 VNG1125G Hlac_0890 Hlac_0927 HQ3355A Huta_2847 Hbor_19210 Htur_1985 

1416X     chlorite dismutase family protein
Hbor_04740 HVO_1871 Hlac_2193 rrnAC3100 Hmuk_1250 VNG2021C Huta_1222 NP2262A HQ1094A Htur_3475 

636X     conserved hypothetical protein
Huta_0525 Hlac_0947 Hmuk_2396 VNG1287C Hbor_19800 Htur_1934 rrnAC1178 HQ1808A NP3528A HVO_1249 

80X     glutaredoxin domain protein
HVO_0337 rrnAC0107 Htur_0048 Htur_2053 Hbor_29390 HVO_0251 VNG1546H rrnAC2599 NP3758A Hlac_2348 Huta_1787 VNG2310H Hmuk_2625 NP1250A Huta_2107 HVO_2396 rrnAC2520 Hmuk_0886 Htur_0554 Hlac_0406 Htur_2423 NP1416A Hbor_08290 HQ3706A VNG2115H Hmuk_0847 Htur_3239 HQ3059A Hlac_0256 HQ3221A VNG1012H Hbor_28340 

1305.1.1X     PAP2 superfamily protein
Htur_4859 rrnAC2781 HVO_0238 Hmuk_0710 Hmuk_2113 Htur_0243 HQ3644A Hlac_1288 Huta_1536 Hbor_29520 NP0190A Hlac_2360 Htur_2913 VNG2091H 

637X     conserved hypothetical protein
Huta_0524 Hbor_19810 VNG1289H rrnAC1179 HQ1807A Hmuk_2395 Htur_1933 NP3526A Hlac_0946 HVO_1248 

204.1.1.1.1.1.0X     FAD-dependent oxidoreductase
Htur_3303 HVO_2345 Hlac_2847 Hbor_07560 Huta_1813 Hmuk_1639 HQ3319A Hlac_1947 rrnAC3353 Htur_2743 pNG7136 Hbor_04320 NP2052A Hmuk_0385 Hlac_2994 VNG1804G Huta_0064 NP4516A 

860X     conserved hypothetical protein
Htur_1342 rrnAC1640 Hlac_0526 NP1218A Hmuk_3003 HQ1265A VNG0343H Hbor_25320 Huta_2735 HVO_0688 

204.1.1.1.1.1.1X     dihydrolipoamide dehydrogenase
Hlac_1256 Hlac_0948 HQ1085A HVO_2961 HVO_A0618 Htur_0256 Htur_3212 Hlac_0142 rrnAC2953 Htur_2738 Hbor_37920 Hbor_26630 Hmuk_1669 pNG6156 VNG0154G Htur_4904 Hbor_02940 HQ1120A Huta_1805 Htur_3594 Hbor_32240 Huta_0885 rrnB0197 rrnAC3381 NP0104A Hmuk_0866 Htur_4147 Huta_1425 Huta_0842 VNG2220G Hmuk_0985 Hlac_2992 

535.1.1.0.0X     conserved hypothetical protein
Hlac_0400 VNG0222C rrnAC3058 VNG0220H Hbor_19760 Hmuk_0108 Huta_1173 Hbor_25740 Hmuk_1364 HVO_0637 Hbor_08920 Huta_1880 HQ2257A NP4646A Hmuk_0034 Hmuk_2108 Huta_2419 Huta_2415 Htur_2039 Hlac_0465 Hbor_36880 HVO_1256 Huta_1944 rrnAC0950 Hmuk_1093 rrnAC3541 rrnAC2612 Htur_3550 rrnAC1223 Hbor_02840 HQ1749A 

87X     conserved hypothetical protein
Htur_1580 VNG1227H Huta_0185 NP3086A rrnAC0120 Hmuk_2637 Hbor_12650 Hlac_1960 HQ2966A HVO_2793 

1278X     Sjogren's syndrome/scleroderma autoantigen 1
NP0338A Hlac_2246 HVO_3008 Hmuk_0802 VNG2366C Htur_3726 Hbor_02290 rrnAC2705 Huta_1099 HQ3458A 

86X     conserved hypothetical protein
Hmuk_2634 VNG1220H HQ2973A rrnAC0117 Hlac_1838 NP4144A Huta_0669 Htur_1597 HVO_2796 Hbor_12670 

1277X     conserved hypothetical protein
Htur_3714 Hbor_01660 Hmuk_0797 NP2992A Huta_1487 rrnAC2702 Hlac_0292 HQ3710A HVO_0053 VNG2353H 

378X     3'-phosphoadenosine 5'-phosphosulfate reductase
rrnAC0653 VNG0459G HQ1668A Hbor_22680 Huta_0887 NP4570A  Hlac_1106 Hmuk_3124 HVO_1079 Htur_2045 Hbor_22670 

416X     2-oxoacid:ferredoxin oxidoreductase alpha subunit
HVO_1305 HVO_0888 Hbor_23330 Hbor_19200 Huta_0897 NP1232A Huta_2848 VNG0474G Hmuk_2160 NP4046A Hmuk_3087 Huta_1481 rrnAC0718 HQ1536A rrnAC1267 Htur_1442 HQ3356A Hlac_0891 Hlac_0928 VNG1128G Htur_1986 

98.0.0.1.1.0.0.1.0.0.1.0X     methyltransferase type 11
HVO_0663 Htur_4221 HQ1601A Hlac_1585 HQ3733A NP5170A rrnAC1779 HQ3251A Htur_3346 VNG0821C Huta_1146 Huta_2258 pNG7297 NP4574A Hbor_06270 NP4086A Hlac_0529 Hlac_0391 Huta_0437 rrnAC3101 Hlac_1953 Hlac_1246 Htur_2676 Htur_0471 Htur_1305 Htur_1452 HVO_2875 VNG0294G pNG7304 HVO_1715 pNG7130 Htur_3046 NP0672A Htur_3572 rrnAC2960 Hmuk_3206 VNG7121 rrnAC1812 HVO_A0501 Hlac_1564 Htur_1468 rrnAC2014 pNG6036 Htur_0665 Hlac_0207 Htur_1002 HVO_0309 Htur_1335 HVO_1534 NP0956A Hlac_1030 Htur_3999 Hmuk_2566 Hbor_13870 rrnAC0182 Hbor_16960 Hbor_28630 Htur_4328 Hbor_04380 Htur_0668 HQ1593A HQ1168A NP3110A Hmuk_0023 Huta_2716 Htur_2196 Hbor_03640 HQ1416A Huta_1565 Htur_0772 Hmuk_1274 Hmuk_1127 Hbor_02020 NP5122A NP1178A HQ1792A Htur_4278 Htur_3771 Hlac_2736 Htur_2807 HVO_0773 HVO_0574 Htur_1066 Huta_2403 Hlac_0551 VNG2147G rrnAC0542 Hmuk_3326 VNG0184H HQ2678A Hlac_1744 NP5034A HVO_0019 Hbor_22130 Hmuk_1589 HQ2416A Hmuk_0182 Hmuk_2783 HQ2332A NP3790A Htur_5135 rrnAC3151 VNG0845C Hbor_26310 Hmuk_0896 Htur_2987 Htur_0064 NP4122A rrnAC0720 rrnAC2530 Huta_1430 HVO_1032 rrnB0259 Huta_2530 Htur_2404 Hbor_25470 VNG2398G Hmuk_1459 HQ2006A Hbor_24390 Htur_1028 Htur_1027 Htur_4951 Huta_2905 rrnAC2440 Hlac_2303 

415X     FAD-dependent oxidoreductase
Huta_0655 HVO_0889 NP1230A Huta_0896 Hbor_23320 rrnAC0717 HQ1537A Hmuk_3086 Huta_2603 Huta_2259 VNG0475C Htur_1987 Hmuk_2731 Hlac_0929 

927X     PhzC-PhzF domain protein
HVO_0696 NP1202A HVO_0143 Hbor_25220 VNG6408G Hmuk_2998 rrnAC1794 VNG0332C Htur_1331 HQ1259A Huta_2742 rrnAC2502 Hbor_29650 Hlac_0905 

376X     acetyltransferase, GNAT family
Hbor_16400 NP1474A Huta_2471 HVO_1584 Hlac_0941 Htur_1994 VNG0482H rrnAC0639 Hmuk_2893 HQ2643A 

1274X     conserved hypothetical protein
Hlac_0149 NP0478A Htur_3691 HVO_B0130 rrnAC2689 Hbor_01610 HVO_0064 Hmuk_0764 Htur_0835 VNG2339C HQ3460A Huta_1618 

136.1.1.1.1.0X     acetyltransferase, isoleucine patch superfamily
Hmuk_0995 NP4198A Hbor_15550 Htur_2264 Hlac_1294 Htur_2566 Hbor_11190 Huta_0299 Hmuk_2036 HVO_2623 HVO_A0216 rrnAC2459 Htur_5179 rrnAC2842 VNG1385G Huta_0476 Hmuk_1683 Hmuk_2317 Hlac_2179 HQ2595A rrnAC1106 HVO_1658 HQ2561A Hmuk_1458 

1273X     conserved hypothetical protein
VNG2440H NP5246A Hbor_01830 rrnAC2688 HVO_0037 Hlac_2728 Hmuk_0765 HQ3722A Htur_0334 Huta_1507 

289.1X     PIN domain protein
Hlac_0722 Htur_3514 VNG2615C Hmuk_0301 HVO_0421 Hbor_27720 Huta_0503 HQ1369A NP0198A rrnAC2098 

232X     conserved hypothetical protein
Huta_0337 Hlac_1172 Htur_2731 VNG1042H Hmuk_2664 Hbor_17400 NP2188A rrnAC0347 HQ2410A HVO_1492 

562X     conserved hypothetical protein
HQ2793A Hmuk_2219 Hbor_13720 rrnAC1002 NP2602A VNG1410H Hlac_2036 Htur_1939 Huta_2949 HVO_2860 

114.0.1X     conserved hypothetical protein
Htur_0840 Huta_2910 HVO_0800 NP1128A rrnAC1805 Hbor_24170 Hlac_0605 Hmuk_2989 HQ1491A VNG0320H 

563X     conserved hypothetical membrane protein
Hlac_1931 HVO_2859 NP4190A HQ3204A VNG1852H rrnAC1003 Hbor_13710 NP3188A rrnAC3430 Hbor_09690 Huta_2950 Hmuk_2221 Huta_2997 HQ2794A HVO_2611 VNG1409C Htur_0570 Hmuk_1525 Hlac_1178 Htur_2075 

1046X     conserved hypothetical protein
Hlac_0118 Htur_3040 VNG2644C Huta_0144 rrnAC2085 Hbor_28000 Hmuk_0618 HQ3071A NP0342A HVO_0392 

383X     conserved hypothetical protein
Hmuk_0732 HQ3106A HVO_1903 Hlac_1401 VNG2059H Hlac_0094 Htur_1383 Huta_0874 Hbor_05090 NP0372A Hmuk_3068 rrnAC0663 Htur_3439 Huta_2211 Hbor_18460 NP2248A HQ2392A VNG0430H HVO_1390 rrnAC2822 

1309X     zinc-binding SWIM domain protein
VNG2087a HQ3647A rrnAC2791a  Huta_1528 Hbor_29550 NP0196A Hmuk_0714 Hlac_2541 Htur_3151 

382X     NUDIX family hydrolase
HVO_1391 Hmuk_3070 NP4092A HQ2391A Hlac_1402 Huta_0878 Hbor_18440 VNG0431G rrnAC0661 Htur_1382 HVO_0030 

561X     conserved hypothetical protein
rrnAC1001 Hlac_1392 Huta_2948 VNG1412H HQ2792A Hmuk_2218 NP2604A NP1910A Hbor_13730 HVO_2861 Htur_1703 Hlac_1153 Hlac_2035 

432.0X     PRC-barrel domain protein
rrnAC0743 VNG0982C NP3706A HVO_1691 Hmuk_2388 Hlac_1399 HQ2582A Htur_1640 Hbor_15200 Huta_0396 

5.1.1.0X     PBS lyase HEAT-like repeat protein
Hmuk_0251 Hlac_2402 HQ1584A Huta_0940 Hbor_21990 Hmuk_1905 Htur_1507 VNG0782H rrnAC1443 Huta_0719 NP3228A HVO_1020 rrnAC2207 

1043X     conserved hypothetical protein
Htur_3470 Hbor_27930 Hmuk_0613 Hlac_0333 NP0434A HVO_0398 Huta_0147 rrnAC2078 HQ3111A VNG2641H 

467.0X     transposase
HVO_1150 Hmuk_2841 HQ1744A Hlac_1129 Htur_1240 Hlac_3227 Hbor_02380 VNG0043H Hmuk_2645 NP4812A Hlac_2570 Huta_2203 pNG5127 

9.0.0.0.1X     nucleoside-diphosphate sugar epimerase
Htur_1346 Hmuk_3050 VNG0267H rrnAC1855 Hlac_0188 NP5218A Huta_1198 Hbor_24580 HQ1183A HVO_0755 

1045X     conserved hypothetical protein
Hbor_27910 rrnAC2082 HVO_0400 VNG2643H Huta_0145 Hmuk_0615 Htur_3472 HQ3109A NP0430A Hlac_0045 

1044X     conserved hypothetical protein
Hbor_27920 rrnAC2081 Htur_3471 Hmuk_0614 NP0432A pNG7115 Huta_0146 Hlac_0046 HVO_0399 VNG2642H HQ3110A 

1151X     gamma-glutamyl-cysteine S-transferase
HQ1275A Hbor_06900 rrnAC2356 Hlac_2979 Hlac_0634 Hmuk_0652 Hbor_25450 NP5048A Huta_2543 Htur_2415 HVO_0670 VNG2281C 

866X     conserved hypothetical protein
Hbor_06360 HQ3126A Htur_3385 Hbor_06370 HVO_1883 HVO_2199 Htur_4345 HVO_2200 Htur_3293 Hmuk_3404 Hlac_1790 NP1862A Hbor_04900 VNG1026H Htur_0689 rrnAC1666 Huta_0118 

130.1X     amidohydrolase
Hmuk_3128 Htur_2938 Hlac_1411 VNG0437C Htur_1379 HVO_B0263 NP4078A rrnAC0659 NP5372A HVO_0687 HVO_1395 Huta_0880 Hbor_06600 Hlac_1053 Htur_2932 HVO_2127 Hlac_1057 Htur_4154 Hbor_18400 HQ2744A 

237X     conserved hypothetical protein
HVO_1043 HQ2371A Hlac_1972 Huta_1422 VNG0733H HVO_2449 Hlac_1948 Htur_3770 HQ2741A Hbor_08860 NP0958A rrnAC0354 Hmuk_0693 Hbor_22250 

1204X     conserved hypothetical protein
Htur_3050 HQ1342A rrnAC2492 VNG2044H Huta_1509 HVO_1894 Hlac_2391 NP5046A Hbor_04990 Hmuk_1175 

710X     conserved hypothetical protein
Htur_1012 Hlac_1293 HVO_1440 Hbor_18010 Hmuk_2003 HQ1882A NP4474A Huta_0094 rrnAC1344 VNG0604H 

712X     RNA-binding protein, CRM domain
Htur_1043 HVO_1166 NP4478A Hbor_20740 Hlac_1188 HQ2502A VNG0601H rrnAC1348 Huta_0090 Hmuk_1999 

1419X     tetratricopeptide repeat protein
HQ3425A Htur_0226 HVO_2216 rrnAC3108 Hbor_01120 Hmuk_1240 NP0994A VNG2468C Hlac_2688 Huta_1003 HVO_0112 

43.1.0.1.0X     CobQ/CobB/MinD/ParA nucleotide binding domain protein
Hlac_2831 VNG6225C pNG2014 Htur_5116 VNG7144 VNG6034G Htur_3977 pNG3037 rrnB0335 pNG6012 VNG6123G Htur_4774 Hbor_34510 Htur_4928 HVO_C0017 pNG5019 Hlac_3338 VNG7087 HQ1778A Htur_3963 NP6174A VNG7029 rrnB0062 HVO_A0003 Hlac_3098 rrnAC1483 Hbor_32050 Hlac_3515 Hlac_3244 HVO_A0458 pNG4012 Htur_5069 VNG6010G Hlac_3026 Hmuk_1943 Huta_0688 Hlac_3382 Htur_4907 Hmuk_3301 VNG6086G pNG7175 Hbor_37120 HVO_B0018 VNG7065 HQ4026A VNG6337G VNG6153G Hbor_36850 pNG5121 VNG7008 

9.0.0.1X     NAD-dependent epimerase/dehydratase
rrnAC3243 HQ1135A Hbor_23520 rrnAC2904 Hmuk_3136 Hbor_17020 Hbor_17030 Hlac_1104 Hbor_35200 Hlac_3491 Hbor_17010 HVO_B0032 rrnB0210 HVO_B0096 rrnAC3245 rrnAC3246 rrnAC2897 Htur_1222 Huta_1139 HVO_0328 HVO_0868 NP0308A HVO_A0530 Htur_4108 Htur_5260 Htur_0472 Hbor_20690 HVO_1172 Htur_4212 Hmuk_1432 rrnAC2176 Htur_2169 VNG0405C rrnAC3259 NP3504A Htur_2878 Hbor_27280 Hlac_2573 Huta_1116 HQ2683A VNG0070a Huta_1114 Huta_1115 VNG0073C HQ2494A HQ2985A HQ2986A rrnAC1572 HQ2984A rrnAC1573 Hlac_1075 Hlac_1074 Htur_5169 Hlac_0789 Hlac_2457 Hlac_0117 HVO_0511 Huta_2146 Htur_3026 VNG0065G HVO_0604 VNG0063G Huta_0997 HQ3509A Htur_4433 HQ3510A Hbor_16500 Htur_2413 Hmuk_1327 Hbor_31470 rrnAC2305 Hmuk_2379 Hlac_1073 pNG7014 Huta_2106 HQ2968A NP4112A Hbor_28440 Hmuk_0575 Hmuk_0574 Hmuk_0576 Hmuk_1490 VNG0128C NP4662A rrnAC0171 Huta_1075 Htur_1229 Htur_1228 Htur_1225 HVO_2059 Htur_1227 Hbor_31640 Htur_3192 Hmuk_1471 Htur_5138 HVO_1576 Hmuk_0684 Hmuk_2040 Hlac_0168 rrnAC1010 VNG0752G rrnAC1011 HQ2650A rrnAC0855 Hlac_0482 Htur_3526 HVO_2040 rrnAC0452 Hmuk_1217 Huta_1082 Huta_3019 Htur_0833 Htur_0435 

1157X     conserved hypothetical membrane protein
NP0754A Hmuk_3157 Hbor_27830 VNG2625C rrnAC2368 Hlac_0042 HVO_0408 HQ1397A Htur_3270 Huta_1408 Hmuk_0552 

631X     Shwachman-Bodian-Diamond syndrome protein
HQ2517A NP3740A HVO_1344 Hmuk_2402 Hlac_0849 rrnAC1173 Htur_1708 VNG1276C Huta_2806 Hbor_18900 

1418X     conserved hypothetical protein
HQ3426A NP0996A Htur_0225 rrnAC3107 Huta_1004 Hbor_01130 Hmuk_1241 VNG2470C Hlac_2689 HVO_0111 

1447X     DNA-binding protein, TFAR19 family
VNG2008H rrnAC3180 Huta_1982 NP4416A Hlac_2216 Hbor_04590 HVO_1857 Htur_3486 Hmuk_1300 HQ1105A 

1448X     conserved hypothetical protein
Huta_1983 HVO_1856 Hlac_2217 NP4418A HQ1106A rrnAC3181 Hbor_04580 Hmuk_1301 VNG2006C Htur_3487 

71X     acyl-CoA synthetase, including acetyl-CoA synthetase
NP4174A Htur_3355 Htur_2340 rrnB0217 rrnAC0573 Hbor_05160 Htur_3794 Hlac_0820 Htur_0011 HVO_1917 NP2738A rrnAC0843 VNG1073G HQ1538A VNG0484G VNG1339C NP2626A Htur_4009 HVO_1374 Htur_3811 HVO_1375 HVO_0896 Hbor_23240 Hbor_23260 VNG0162G Htur_1609 HVO_0894 Htur_2089 Htur_1774 Htur_0377 Hbor_30160 Hlac_2212 Hbor_32150 NP4240A Hmuk_2167 HVO_A0158 Hbor_37580 Hmuk_0125 HVO_A0156 Htur_1328 Hbor_37190 Htur_3791 Hlac_0224 HQ1699A Hbor_19950 rrnB0265 Hmuk_2447 Htur_0040 Htur_4369 Hmuk_2248 rrnAC1074 rrnAC3230 Htur_0967 NP4242A Hmuk_2056 Htur_1402 VNG0997G Htur_4177 NP4256A rrnAC3228 NP5132A rrnAC0098 NP5128A Huta_0392 HVO_1236 rrnAC0650 Hlac_2549 Hbor_14790 Hbor_16380 NP3422A Hmuk_2236 Hbor_37600 rrnAC1977 pNG7265 Hlac_1497 Hmuk_2524 Hlac_1304 Huta_2845 rrnAC0847 rrnAC1259 Hlac_0990 NP3386A Htur_3812 rrnAC1341 HQ2402A Htur_1099 VNG2071G HVO_A0551  NP4150A Hbor_18630 Hbor_18640 Hlac_1306 Htur_0978 Htur_2556 Htur_1946 HVO_1585 NP0164A Htur_0976 Htur_3827 

286.1.1.1.1.1X     MoxR-like ATpases
VNG0223G Hbor_19750 rrnAC3062 Hlac_0402 Hbor_29160 HVO_1941 Hbor_25720 rrnAC0952 Hlac_0585 HQ3159A rrnAC1698 Huta_2537 Huta_1882 Huta_2157 HVO_0639 NP4650A HVO_2168 Hmuk_1365 Hmuk_0630 HQ2259A Huta_1092 Hmuk_0095 Hmuk_0032 Hmuk_2110 Huta_2421 Htur_2037 Hbor_31280 Hmuk_1090 Htur_3577 HVO_1257 rrnAC1025 HQ3474A Htur_1205 Hmuk_3252 Htur_3552 Hbor_05380 Hbor_37000 rrnAC2442 Huta_1176 rrnAC1222 Huta_1942 HQ1750A 

804X     phosphate uptake regulator PhoU
HVO_2379 Hlac_2346 Hlac_0506 rrnAC1533 HQ3307A Huta_0909 VNG0451G NP1986A Htur_3442 rrnAC2145 Hlac_3555 HQ1737A Huta_1596 Hbor_08110 Hmuk_1788 NP6096A Hmuk_1787 Htur_2484 

33.0X     cytochrome oxidase assembly factor
Htur_2093 NP1770A Hlac_1803 Hmuk_1756 Hbor_08720 HVO_2433 Huta_3013 pNG6071 HQ2733A VNG1623G rrnAC1751 

870X     conserved hypothetical protein
HVO_0656 VNG0240C Hbor_25540 Hlac_0658 Hmuk_0016 rrnAC1671 Htur_1479 HQ1282A NP5230A Huta_2671 

498X     conserved hypothetical protein
Huta_0189 Htur_2574 rrnAC0876 Hbor_11600 Hlac_2502 HQ2714A HVO_2705 Hmuk_2084 NP4336A VNG1479H 

274X     acyl-CoA hydrolase
HVO_0034 VNG2426G Hbor_02160 NP2700A Htur_0050 rrnAC0434 Hbor_08310 Hmuk_0899 rrnAC2480 Htur_1622 Hlac_0857 HVO_1550 HQ1319A VNG0873G Huta_0827 HQ1399A Hlac_0206 NP4924A 

387X     conserved hypothetical protein
Hlac_0558 VNG0360C Huta_2887 Htur_2633 Hmuk_2985 Huta_2448 NP0856A rrnAC0673a Hbor_24720 HVO_0742 HQ1219A 

246.1.0X     conserved hypothetical protein
Hlac_1217 HVO_1619 HQ2615A Hmuk_2506 Htur_1809 NP3642A VNG0837H Hbor_16040 Huta_0153 rrnAC0374 

276X     TraB family protein
Hlac_0860 Huta_0436 Hmuk_2748 Htur_1623 Hbor_16750 Hbor_00330 HVO_1554 rrnAC0436 NP2702A HQ2668A Htur_2810 VNG0874G 

68.1X     FAD-dependent oxidoreductase
Hbor_11230 Hlac_1638 HQ2910A rrnAC0359 NP3024A Huta_0773 Htur_1882 HVO_2650 VNG1198C Hmuk_2558 

603.0X     conserved hypothetical protein
Hmuk_1581 Hlac_2274 HQ3316A Hlac_1296 HVO_2350 Hbor_15590 HVO_1656 Huta_0507 HQ2559A NP3966A Hmuk_2314 VNG1303C Htur_1677 rrnAC1111 NP2520A Htur_0491 VNG1905C rrnAC3311 Hbor_07630 

272X     conserved hypothetical protein
Htur_1512 Hbor_16950 VNG1384H HVO_1535 Hmuk_2751 Hlac_0911 NP2692A HQ2677A Huta_2812 rrnAC0432 

1210X     nucleic acid binding protein, OB-fold domain
HVO_0339 rrnAC2518 Huta_1790 Htur_2426 VNG2110C Hmuk_0845 NP1318A HQ3056A Hbor_28320 Hlac_0272 

984X     NIF3 family protein
Hlac_2161 Hbor_07120 VNG1766C HVO_2298 Htur_3106 HQ2853A Huta_2576 NP4756A Hmuk_1695 rrnAC1923 

447X     conserved hypothetical protein
Hbor_14960 rrnAC0776 HVO_1712 Hlac_1518 Hmuk_3113 Htur_1447 Huta_0588 NP2750A HQ2538A VNG1120H 

909X     phosphoribosyltransferase
HVO_0694 Huta_2740 HQ1260A Hlac_0430 NP1204A rrnAC1757 Htur_1334 Hmuk_0850 VNG0335G Hbor_25240 

906X     NADP-dependent malic enzyme
rrnAC1754 Hmuk_1754 NP1772A Huta_3014 VNG1624G HVO_2436 NP0132A HVO_2158 Hbor_08740 HQ2736A Htur_2118 Hbor_33170 Hlac_1525 Htur_2471 

443X     conserved hypothetical protein
Hmuk_2905 rrnAC0767 Htur_1179 NP1676A Huta_2970 HQ2355A HVO_1142 Hbor_20990 Hlac_1177 VNG0677H 

1237X     conserved hypothetical protein
Hbor_02800 HVO_2972 Hmuk_0882 Htur_0121 NP1406A Hlac_2707 Huta_1550 Hmuk_0874 VNG2306H Htur_3457 HQ1040A rrnAC2582 

265X     conserved hypothetical protein
Hlac_1398 HVO_1516 Hbor_17220 rrnAC0418 Htur_2779 HQ2695A Hmuk_2489 Huta_0531 NP3364A VNG0717H 

1213X     conserved hypothetical protein
Hlac_2181 HQ1023A Htur_0080 Hmuk_0853 VNG2207H Huta_1782 rrnAC2523 HVO_A0498 Hbor_02540 NP5156A 

774X     transcriptional regulator, TetR family
HVO_A0545 HVO_A0465 Hmuk_0893 Htur_1935 Huta_2919 HVO_A0161 HQ1213A pNG7183 VNG2675C HVO_2341 Hlac_1985 Huta_0748 Hlac_2490 pNG7180 Htur_4340 Huta_0499 Htur_2800 Hbor_32260 NP0534A Hmuk_1666 pNG5131 Htur_0012 Hbor_07500 pNG5067 Hbor_37320 HVO_A0616 Hmuk_1807 Hmuk_1806 Hlac_1196 rrnAC2777 rrnAC1472 HVO_2067 VNG0726C Huta_1374 pNG5071 Htur_1896 rrnAC3384 pNG7308 Hlac_2007 pNG7307 

468.0X     phosphate uptake regulator PhoU
Hbor_20600 Hlac_0693 VNG0766G HQ2746A NP1386A HVO_1181 Huta_0312 pNG7066 Htur_1386 Hmuk_2336 rrnAC0819 

665X     conserved hypothetical protein
Htur_1672 HQ2583A Hlac_1395 Hbor_15650 Hmuk_2308 VNG1300H Huta_0511 rrnAC1235 NP3102A HVO_1653 

468.1X     phosphate uptake regulator PhoU
Hmuk_1794 Hlac_1545 Htur_2476 Huta_0914 HVO_2374 HVO_A0481 HQ3308A NP1976A NP6094A Hbor_08050 Htur_3440 HQ2593A VNG0458G rrnAC2144 Huta_1597 Hmuk_0353 rrnAC2150 rrnAC1510 Hlac_3556 VNG2480H 

875X     conserved hypothetical protein
Hlac_0568 HQ1287A Hbor_25590 HVO_0650 Htur_1487 Huta_2677 rrnAC1681 NP0614A Hmuk_0007 VNG0233H 

64.1.1X     alpha/beta hydrolase family protein
VNG0675C HQ1555A VNG6296C Hbor_23850 Huta_2969 Hmuk_1155 Hmuk_2807 rrnAC0931 HVO_0832 Htur_0898 NP2714A Hlac_0512 

557X     conserved hypothetical protein
Hmuk_2212 HVO_2867 Huta_2942 Htur_1696 Hlac_1527 NP2996A rrnAC0994 HQ2408A Hbor_13780 VNG1417H 

1518X     conserved hypothetical protein
HVO_2368 Hmuk_1656 NP3214A Htur_0613 Hlac_1978 Hbor_07990 rrnAC3398 HQ3069A Huta_1376 VNG1895H 

606.1.0.1.0.1X     hydrolase, beta-lactamase family protein
Hmuk_2544 VNG2080C Hmuk_1181 rrnAC1117 Htur_1303 Hbor_27540 HQ2457A NP4032A HVO_2917 rrnAC1810 VNG1327G Hmuk_3208 Huta_1765 HQ1377A NP0092A HVO_0441 Htur_3157 Htur_2384 Hbor_24420 NP1136A Hlac_0641 VNG0291H Htur_2513 HQ1170A NP1898A Huta_2884 rrnAC2800 Hlac_0383 HVO_0771 

878X     conserved hypothetical protein
NP0634A Hlac_0858 HVO_1551 Hbor_16780 Huta_2435 Htur_3546 rrnAC1684 Hmuk_0003 HQ2669A VNG2597C NP0468A 

606.1.0.1.0.0X     hydrolase, beta-lactamase family protein
Huta_0424 Hbor_22200 HQ3137A Hmuk_0740 rrnAC3474 Hmuk_2191 Htur_3328 Hbor_05170 Htur_1024 VNG0709C Hmuk_1399 NP1688A Huta_1319 NP3944A Htur_1322 Hlac_0468 NP1974A HVO_1918 HVO_1039 rrnAC2810 Hbor_22230 HVO_1041 Htur_3798 Htur_0376 Htur_4355 Hmuk_1928 VNG2073C NP2870A Htur_2327 VNG0231C Hlac_0477 Hlac_0007 rrnAC1459 HQ1697A Htur_4168 

1500X     conserved hypothetical protein
NP0602A HVO_1587 rrnAC3332 Hmuk_2851 Hlac_0679 VNG0488H Htur_2008 HQ2642A Huta_2951 Hbor_16330 

98.0.1X     Met10 family protein
HVO_0929 HQ1624A Huta_1011 VNG2475C NP1360A Hmuk_1954 Hlac_0733 rrnAC1405 VNG1117C Hmuk_1200 NP1886A Huta_0242 Htur_2749 Hbor_23040 rrnAC2902 Htur_0202 

612.1.1X     nucleic acid binding protein, OB-fold domain
Hbor_18970 HQ3263A rrnAC2744 pNG2007 NP1282A Hlac_0136 Huta_1694 Huta_0544 VNG6403H HQ2166B Htur_4969 HVO_A0409 HVO_0292 Htur_0459 HVO_A0019 HQ2405A NP3960A Huta_1629 VNG1255C Hmuk_2418 Htur_4985 Htur_5196 rrnAC1133 Huta_1730 HVO_1338 VNG7134 HQ3584A Hlac_0623 HVO_A0374 Hbor_28810 pNG5095 Hmuk_1027 Hlac_2973 pNG6120 Hlac_3149 VNG2160C 

60X     hydrolase, beta-lactamase family protein
Hbor_11920 VNG1149C HVO_2724 rrnAC0080 Hmuk_2607 Hlac_2047 NP3698A HQ2890A Htur_2069 Htur_2539 Huta_2048 

140.1X     predicted RNA-binding protein, PUA domain
Hmuk_0427 HVO_0390 NP0340A Hlac_0035 Hbor_28020 Htur_3096 rrnAC2087 HQ3178A Huta_0141 VNG2646C 

1405.1X     conserved hypothetical protein
Hmuk_1108 HQ3231A VNG2121C rrnAC3070 Hlac_0352 Htur_2928 Htur_1290 HVO_A0038 NP0986A HVO_0330 Huta_2020 Hbor_28410 

880X     conserved hypothetical protein
HVO_0645 Hlac_0257 rrnAC1691 NP0628A Htur_2491 Hbor_25650 VNG0227H Huta_2427 HQ1291A Hmuk_0026 

903X     conserved hypothetical protein
Huta_2763 Hmuk_1737 NP4844A rrnAC1735 VNG1611C HVO_2417 Hlac_1933 HQ2867A Htur_2046 Hbor_08500 

313X     fumarylacetoacetate hydrolase family protein
HVO_1291 rrnAC0511 NP2562A HVO_B0115 Hmuk_3412 HVO_B0027 Htur_2289 Htur_4688 Hlac_3273 HQ1722A rrnAC1339 Hmuk_2383 NP2134A Hbor_06790 Hlac_1345 NP4386A Htur_2844 Huta_0274 Htur_4503 Hlac_2243 Htur_4483 Hlac_2584 rrnAC3039 Hlac_1539 Htur_3878 HVO_A0087 HVO_2244 Hbor_19350 VNG1037G HQ3367A Htur_3458 

5.0.1.0.1.1.1.1.1.0.0.1.1X     polyhydroxyalkanoate synthase (not in Hlac, NRC-1, NP, Hvo)/hypothetical protein
Hbor_25050 Huta_2479 Htur_1367 NP0804A VNG0383H Huta_2163 Hmuk_2931 HVO_0711 Hmuk_0991 Hlac_1732 Htur_2455 rrnAC0708 rrnAC2886 Hbor_29960 HQ2310A HVO_2240 HQ1246A Hlac_0458 

261X     zinc-dependent protease, M54 family
Htur_3502 VNG2610C HQ1374A Hlac_0334 Hmuk_0307 rrnAC0407 Hbor_27660 HVO_0429 rrnAC2105 Huta_0329 NP0774A 

199.0.0X     transposase
Hmuk_0063 NP1814A Huta_2561 HQ2508B VNG6221H NP2942A NP0294A HQ3574A NP1802A HQ1927A HQ2354A HQ2446B HQ2446A Htur_3159 Hbor_24690 Hbor_15890 rrnAC1588 VNG0026C HQ2509A Hbor_08230 Htur_1680 Hlac_2928 HQ2051A rrnAC0372a HQ2508C Hlac_2925 HQ2485A HQ2156A rrnAC1587a HQ2155E Htur_3871 rrnAC0816 Hlac_0414 VNG0286C  HVO_A0018 Hbor_00360 Hmuk_2646 VNG0044H HQ2322A HQ2321C NP2528A VNG0042G HQ1055C HVO_A0008 HQ1055E Hbor_34850 HQ1056A HQ1181A  rrnAC1565 Hlac_3363 Hlac_3366 HQ3431B HQ3434A Htur_3982 VNG6361G HQ3378E HQ3378D rrnB0333 HQ3378A NP5060A HQ3077A HQ3378B VNG2652H rrnB0331 rrnB0331n HVO_2075 Htur_4771 rrnAC1559 Hlac_0426 NP2530A NP6268A Hbor_08770 HQ3569A Hmuk_2044 NP0974A rrnAC1085 HQ3434B rrnAC1085n rrnAC1086 HQ3062A Hlac_3375 NP4280A Hbor_23140 NP4546A HQ3484A Hlac_3391 HQ3233A HQ2728A HVO_2434 Hmuk_1671 NP4742A Hlac_1603 Hbor_11570 NP3908A Hmuk_1946 Hbor_15640 Huta_0837 HQ2072A Huta_1081 HQ1778G HQ1778H HQ2536A HQ1726D Hbor_06170 Hmuk_3293 Htur_4608 pNG3034 pNG3032 Hlac_3369 NP6224A Htur_4332 NP4572A HQ1726C HQ1923B Htur_3365 Htur_4981 HVO_B0241 NP1696A Hmuk_2346 rrnAC1676 HQ1924D HQ1928A HQ1928B HQ1012A HQ1928C Htur_3030 Hlac_1385 Hlac_1086 NP4810A HQ1317A HQ1317B HQ1924B HQ1924A Hlac_2539 HQ1027C Hbor_08610 Huta_0072 NP4634A Hlac_0436 HVO_A0066 HQ3337A Hlac_2872 Huta_0996 HQ3368B Htur_4031 Huta_2491 HQ3338A Huta_0534 NP6150A NP1890A Hmuk_2380 Hmuk_0569 pNG5130 NP2130A HQ1434B Hlac_0365 HQ1427C Hlac_3228 HQ3304B HQ3304A VNG6181H NP0706A NP6178A Hlac_2621 HQ2420A HQ2419A Hlac_2977 Huta_0136 Huta_0123 Hlac_1128 HQ1713A NP3036A VNG6406H HQ2981A Hbor_18770 HQ1531G Htur_4551 pNG5139 Hbor_03950 Htur_3912 HQ1356A NP1856A Hlac_2960 HQ1859A HQ1726A HQ1725A HQ2734A Hlac_0580 Hlac_3248 Htur_1239 HQ1717D HQ1717A HQ2765D HQ1717C HQ1724C NP6134A HQ2549A HQ1717E Hbor_18580 Huta_2945 VNG0013C Hlac_2949 

683.0X     conserved hypothetical protein
HVO_1129 Hbor_21150 VNG1092C Huta_1760 Htur_1054 Hlac_0261 rrnAC1285 HQ1657A Hmuk_2178 NP1590A 

316X     5'/3' nucleotidase SurE
rrnAC0514 Hlac_1292 HQ3676A Htur_1478 HVO_A0228 Huta_0271 Hmuk_2355 Hbor_19110 NP4208A HVO_1314 Hlac_2324 HQ3350A Hbor_00500 VNG1241G Htur_1422 

65X     4Fe-4S ferredoxin
Htur_0192 VNG2496G Hlac_2321 Hbor_00650 Hmuk_2612 HVO_2729 NP3692A Hbor_11980 rrnAC0089 HVO_0211 HQ3667A Huta_0541 

315X     methyltransferase
Htur_4241 Htur_1423 HVO_1313 rrnAC0513 HQ3351A VNG1236C Hlac_1780 Hbor_19120 Hmuk_2356 NP3360A Huta_0272 

1253X     conserved hypothetical protein
HVO_0234 Htur_0085 Hlac_1670 Hbor_29560 Hmuk_0912 HQ3649A VNG2204H rrnAC2629 NP5160A Huta_1543 

1231X     conserved hypothetical protein
VNG6047H HVO_0196 Hmuk_1136 VNG6479H HQ3678A pNG6093 Hbor_00470 HVO_A0023 rrnAC2571 VNG2273H Hlac_2633 NP0780A Huta_2255 Htur_3755 

1431X     conserved hypothetical protein
rrnAC3144 Hmuk_1264 VNG2454C Hlac_1856 Hbor_00960 Huta_2090 HVO_0127 HQ3046A NP0868A Htur_0265 

1172X     conserved hypothetical protein
NP0128A Huta_2873 VNG2656H Htur_0365 Hmuk_0505 Hlac_0408 HVO_0355 HQ3389A Hbor_28150 rrnAC2415 

293.1X     alpha-L-glutamate ligase, RimK family
Hmuk_2074 Htur_0928 HVO_0046 NP0008A HQ3714A Htur_0286 rrnAC2679 Hbor_27040 VNG0098G Hlac_2369 Hmuk_3306 HVO_2813 Hbor_01730 Hlac_2616 NP5258A Hmuk_0772 Hbor_12920 Huta_2545 Huta_1502 Hlac_1974 rrnAC2360 NP4274A rrnAC1089 Hmuk_0657 Htur_0328 Hlac_2507 HQ1392A HVO_0483 

319X     metal-dependent phosphohydrolase, HD family
HQ2504A Huta_0268 VNG0804C rrnAC0521 NP2902A HVO_1164 Hlac_0666 Htur_0940 Hbor_20760 Hmuk_2568 

435X     conserved hypothetical membrane protein
Htur_1948 NP3380A Hlac_1210 Hmuk_2359 HQ2384A rrnAC0749 HVO_1274 Hbor_19530 VNG1002H Huta_2783 

268.1.1X     sulfatase
HQ3415A HQ3464A HQ3203A Hmuk_1453 Hlac_3592 pNG7203 pNG7204 rrnAC0423 pNG7206 Huta_0536 Htur_3492 Hlac_1066 Huta_0538 Htur_2973 HQ2428A Hbor_01570 Hbor_36670 pNG7082 Hbor_17170 Hbor_17150 Hbor_17160 Hbor_31540 HQ3560A Huta_0533 rrnAC0428 HQ3529A Hbor_31580 rrnAC0426 VNG1337C HVO_B0086 Hmuk_2755 Hmuk_0637 Htur_3376 Htur_3375 Hmuk_1102 Hmuk_1626 Htur_4646 Hmuk_1436 rrnAC1700 Hlac_1597 NP0946A HQ3543A HQ2690A HVO_0069 HQ3540A Huta_2135 Htur_3519 Huta_1070 Huta_0475 Htur_2187 Hbor_36700 Htur_2978 Htur_2977 pNG7003 rrnAC0858 HQ3556A HVO_2046 Hmuk_1210 VNG1057C Hbor_36220 Hbor_36190 VNG0061C 

1223X     conserved hypothetical protein
Hlac_0004 Huta_1558 HVO_2983 Hmuk_0876 Hbor_02620 HQ1028A Huta_1554 Htur_0111 NP1410A rrnAC2553a VNG2298a 

436X     conserved hypothetical protein
NP3378A Hmuk_2360 Hlac_1211 Htur_2067 HQ2385A VNG1003H rrnAC0750 Huta_2782 HVO_1276 Hbor_19520 

1170X     amino acid binding protein, ACT domain
rrnAC2410 Hlac_0154 HVO_0600 HQ3387A Htur_0819 NP0300A Huta_0813 HVO_0357 Hbor_28130 VNG2650a Hmuk_0499 

1225X     amino acid binding protein, ACT domain
NP1404A HQ1027A Hmuk_0864 rrnAC2554 Htur_0109 HVO_2984 Hlac_2625 Huta_2125 Hbor_02610 VNG2296C 

98.0.0.1.1.1X     methyltransferase
HVO_2744 Huta_0620 rrnAC0256 Hmuk_2670 VNG1163G NP3674A Hbor_12120 Hlac_2106 Htur_2394 HQ2879A 

1248X     conserved hypothetical protein
Hlac_0497 Hmuk_0934 Huta_1545 NP1392A Htur_0043 HQ3663A Hbor_00710 VNG2315H HVO_0219 rrnAC2604 

266.1.0.0.1X     glycosyl transferase family 2
pNG7217 rrnAC0940 Hmuk_1455 pNG7005 rrnAC1043 Huta_0540 VNG1067G VNG1066C Hmuk_2046 pNG7205 Hbor_36110 NP1916A HVO_1529 rrnAC0430 HVO_1528 Hlac_1063 Htur_2956 Htur_1130 Htur_2111 Hmuk_2753 Htur_1124 HQ2692A Hbor_36200 

654X     ribonuclease BN family protein
Hlac_0260 rrnAC2782 Hmuk_0711 HVO_2571 HVO_0237 Hmuk_2446 Htur_3200 Htur_0257 Huta_1535 Hbor_10160 HQ3645A NP0192A Htur_1631 rrnAC1997 Htur_3144 Htur_2816 Hlac_2359 Hmuk_0865 Htur_2153 Hbor_29530 Htur_2378 rrnAC1210 Htur_3221 VNG2089H 

1317.1X     conserved hypothetical protein
Hbor_05220 HVO_1922 rrnAC2806 Hlac_2054 Htur_3163 VNG2074H HQ1429A NP1698A Hmuk_0747 Huta_1324 Hlac_1690 

1228X     acetyltransferase, GNAT family
Htur_0020 VNG2277H NP0904A Hbor_00540 Hlac_0433 Huta_1925 HVO_0201 rrnAC2566 HQ3672A Hmuk_1141 

1508X     conserved hypothetical protein
rrnAC3352 HVO_2343 Hlac_1949 Huta_0063 VNG1798H NP4518A Htur_3304 Hbor_07530 Hmuk_1640 HQ3320A 

1229X     endonuclease, GIY-YIG domain
Hlac_2636 Htur_3752 HVO_0198 Hbor_00510 rrnAC2569 VNG2274C HQ3675A NP0776A Hmuk_1139 Huta_2257 

1509X     conserved hypothetical protein
Hmuk_1634 rrnAC3357 VNG1809H HVO_2359 Hlac_1717 Hbor_07860 Htur_3298 Huta_0066 NP4510A HQ3312A 

192X     translation initiation factor 2B subunit II-related protein
NP3202A VNG1452G Hlac_2269 HVO_0966 VNG1853G Huta_1398 Hbor_11610 Htur_0571 rrnAC2247 HQ2713A rrnAC1956 Hbor_05300 Hmuk_2762 HVO_2706 Hlac_2279 HVO_1934 Hmuk_2477 NP1050A Htur_1571 Htur_3564 Hbor_21590 rrnAC0289 

190.1X     ATP-grasp superfamily protein
HVO_0697 Htur_4768 Hmuk_2829 Htur_2034 rrnAC0629 Hmuk_2882 NP4074A HVO_1593 VNG0500G Hbor_25200 VNG0546C Hbor_16220 HQ1257A NP1624A HQ2638A Huta_2792 rrnAC3510 Htur_0868 Hlac_1486 Hlac_1007 Huta_0342 

547X     histone acetyltransferase, ELP3 family
Hbor_14000 rrnAC0974 Huta_2930 NP2872A VNG1510C Hlac_1480 Htur_2706 Hmuk_2192 HQ1798A HVO_2888 

544X     conserved hypothetical protein
Huta_2928 Hbor_13950 NP2070A Hmuk_2189 HVO_2883 Hlac_1479 HQ1801A Htur_2853 VNG1508C rrnAC0969 

1506X     conserved hypothetical membrane protein
HQ2766A Hmuk_1735 HVO_2495 Hmuk_1152 Hlac_1913 VNG0834C rrnAC3344 Hbor_09210 Huta_2320 VNG1726G NP4912A HVO_A0169 Htur_2254 

545X     NAD/FAD-dependent oxidoreductase
Hmuk_2015 Hbor_06680 rrnAC0970 Hlac_1925 VNG0622H Htur_1426 HVO_2229 Hmuk_2190 Huta_0167 HQ3119A Huta_2785 NP3824A 

1177X     NusA family KH domain protein
rrnAC2426 HQ3392A Hbor_28200 VNG2661G HVO_0351 Huta_0780 Htur_0355 Hlac_0103 NP0118A Hmuk_0511 
