# Supplementary material for: Novel Insights into the Diversity of Catabolic Metabolism from Ten Haloarchaeal Genomes
Source: PLoS One. 2011 May 25;6(5):e20237. doi: 10.1371/journal.pone.0020237 (PMC3102087; doi:10.1371/journal.pone.0020237)
Supplement: Table S3 — Signature clusters. Spectral clusters found in all haloarchaeal genomes and not found in any other sequenced archaeal genome. The predicted function and locus tags are listed. (TXT) [file pone.0020237.s005.txt]

491.1X	putative glutamate--cysteine ligase
VNG1397C Hbor_15450 Htur_2090 Hlac_0952 rrnAC0866 Huta_0405 HQ2566A NP3372A Hmuk_2239 HVO_1668 

1151X	gamma-glutamyl-cysteine S-transferase
HQ1275A Hbor_06900 rrnAC2356 Hlac_2979 Hlac_0634 Hmuk_0652 Hbor_25450 NP5048A Huta_2543 Htur_2415 HVO_0670 VNG2281C 

1228X	acetyltransferase, GNAT family
Htur_0020 VNG2277H NP0904A Hbor_00540 Hlac_0433 Huta_1925 HVO_0201 rrnAC2566 HQ3672A Hmuk_1141 

1229X	endonuclease, GIY-YIG domain
Hlac_2636 Htur_3752 HVO_0198 Hbor_00510 rrnAC2569 VNG2274C HQ3675A NP0776A Hmuk_1139 Huta_2257 

1293X	transcriptional regulator, CopG family
Hbor_28830 NP5152A Hmuk_1029 HQ3265A Hlac_0138 Huta_1632 HVO_0290 rrnAC2748 Htur_0454 VNG2163H 

1344.1X	ferredoxin
rrnAC2875 HVO_0015 VNG2370C HQ1016A Hbor_02240 Hmuk_0688 Hlac_0016 Htur_3731 Huta_2128 NP0494A 

1487X	MOSC domain protein
Hbor_14500 Hlac_2173 Huta_0033 VNG1735C Htur_0072 HQ2249A Hmuk_0337 HVO_2924 rrnAC3302 Htur_1613 NP4414A 

204.1.0.1X	glutaredoxin-related protein
Hlac_0799 HVO_1081 rrnAC1308 Huta_0203 NP2066A Htur_2305 HQ1665A Hbor_22700 VNG0450C Hmuk_2051 

23X	acetyltransferase, GNAT family
NP3788A Huta_2511 Hbor_13860 Hmuk_2781 Hlac_1952 HVO_2874 VNG1360H rrnAC0034 Htur_1079 HQ2417A 

263X	rhomboid family membrane protease
rrnAC0415 Huta_1671 VNG0858C HVO_1474 Htur_1794 Hbor_17590 Hlac_1491 Hmuk_2487 NP2230A Huta_0530 HQ1869A 

275.1X	transcriptional regulator, PadR family
VNG7102 Htur_4915 HVO_A0118 Hmuk_2749 Htur_4611 HVO_0730 pNG6058 pNG2006 rrnB0161 HQ1230A Htur_4236 rrnB0157 NP3002A Htur_4072 VNG0258H rrnAC0992 pNG6092 Htur_4825 Htur_4776 HVO_2869 Hlac_3648 Hmuk_2947 rrnB0112 Huta_1205 rrnAC0435 rrnAC3322 Hmuk_2210 Hbor_34050 Htur_2589 Htur_4837 pNG4042 Hlac_3315 Hbor_36580 VNG6126H Hbor_13800 Hlac_0305 Htur_4053 Hlac_3619 VNG6048H Huta_2941 Hbor_30360 pNG5140 Htur_4967 Hbor_24850 Htur_1693 Htur_0429 NP2366A HQ2407A Hmuk_3064 HVO_A0598 VNG1426H HVO_A0416 Htur_4866 VNG6478H Htur_0723 Htur_5176 VNG0751C Htur_5079 Hlac_3358 pNG5119 Hlac_2198 

376X	acetyltransferase, GNAT family
Hbor_16400 NP1474A Huta_2471 HVO_1584 Hlac_0941 Htur_1994 VNG0482H rrnAC0639 Hmuk_2893 HQ2643A 

545X	NAD/FAD-dependent oxidoreductase
Hmuk_2015 Hbor_06680 rrnAC0970 Hlac_1925 VNG0622H Htur_1426 HVO_2229 Hmuk_2190 Huta_0167 HQ3119A Huta_2785 NP3824A 

588.0X	putative serine protein kinase, PrkA family
Hlac_0032 rrnAC1067 NP3444A Huta_0412 HQ3003A Hbor_13600 VNG0749G Htur_1750 HVO_2849 Hmuk_2231 

588.1X	putative serine protein kinase, PrkA family
NP3446A Hlac_0031 rrnAC1068 Htur_1749 HQ3002A Hbor_13590 Huta_0411 VNG0748G HVO_2848 Hmuk_2232 

590X	SpoVR-like protein
HQ3000A Htur_1747 Hmuk_2234 Hbor_13570 Hlac_0029 VNG0745G HVO_2846 rrnAC1070 Huta_0409 NP3450A 

596X	succinate dehydrogenase subunit D
Huta_2834 NP4268A Hlac_1988 HQ2996A Hmuk_2077 Hbor_12890 HVO_2810 rrnAC1092 Htur_0934 VNG1309G 

696X	BolA family protein
Hmuk_2050 rrnAC1307 Htur_1822 Huta_0204 Hbor_14200 VNG1357C NP3780A Hlac_2203 HQ2473A HVO_2899 

744.1X	glyoxalase superfamily protein
HQ1605A Huta_0247 HVO_0212 NP4460A NP2650A Hlac_0211 Htur_4693 Hbor_30520 Htur_2432 Huta_2185 rrnAC2504 Hlac_1002 Hmuk_1948 HQ1721A rrnAC1966 HVO_0914 Hmuk_1163 rrnAC1409 Hbor_23110 VNG1114G 

768X	NADH dehydrogenase subunit J2
Hlac_0710 Huta_0696 rrnAC1453 NP2306A Hbor_21410 VNG0642C HVO_0984 HQ1644A Hmuk_1923 Htur_1111 

80X	glutaredoxin domain protein
HVO_0337 rrnAC0107 Htur_0048 Htur_2053 Hbor_29390 HVO_0251 VNG1546H rrnAC2599 NP3758A Hlac_2348 Huta_1787 VNG2310H Hmuk_2625 NP1250A Huta_2107 HVO_2396 rrnAC2520 Hmuk_0886 Htur_0554 Hlac_0406 Htur_2423 NP1416A Hbor_08290 HQ3706A VNG2115H Hmuk_0847 Htur_3239 HQ3059A Hlac_0256 HQ3221A VNG1012H Hbor_28340 

9.0.0.0.1X	nucleoside-diphosphate sugar epimerase
Htur_1346 Hmuk_3050 VNG0267H rrnAC1855 Hlac_0188 NP5218A Huta_1198 Hbor_24580 HQ1183A HVO_0755 

98.1.1X	TRAM domain protein
HVO_0298 Hbor_28750 Hmuk_1021 VNG2157C Hlac_2542 NP1298A HQ3259A Huta_1622 rrnAC2740 Htur_3330 

1011X	conserved hypothetical protein
HVO_0583 rrnAC2001 Htur_2825 Hmuk_0167 Hlac_0525 HQ1413A Huta_2408 Hbor_26230 VNG0195H NP5328A 

1043X	conserved hypothetical protein
Htur_3470 Hbor_27930 Hmuk_0613 Hlac_0333 NP0434A HVO_0398 Huta_0147 rrnAC2078 HQ3111A VNG2641H 

1045X	conserved hypothetical protein
Hbor_27910 rrnAC2082 HVO_0400 VNG2643H Huta_0145 Hmuk_0615 Htur_3472 HQ3109A NP0430A Hlac_0045 

1075X	conserved hypothetical protein
Hlac_2400 Htur_3583 rrnAC2155 Huta_1404 HVO_1949 VNG2577C Hbor_05440 Hmuk_0601 HQ3164A NP0394A 

1076X	conserved hypothetical protein
Hlac_2399 rrnAC2156 Huta_1405 HVO_1950 Htur_3584 Hbor_05450 Hmuk_0600 VNG2576H HQ3165A NP0396A 

1094X	conserved hypothetical protein
Hmuk_0227 HVO_1825 Huta_0962 VNG2515H HQ1068A rrnAC2214 Htur_3422 NP1370A Hlac_2548 Hbor_03810 

1116X	conserved hypothetical protein
Huta_1446 rrnAC2271a HVO_0416 HQ1365A Hlac_0205 Hbor_27760 NP0928A Hmuk_0561 VNG2619H Htur_3267 

1136X	conserved hypothetical protein
rrnAC2308 Hbor_27260 NP0412A HVO_0508 Hmuk_0579 VNG0125H HQ1137A Huta_1830 Htur_0438 Hlac_0081 

1172X	conserved hypothetical protein
NP0128A Huta_2873 VNG2656H Htur_0365 Hmuk_0505 Hlac_0408 HVO_0355 HQ3389A Hbor_28150 rrnAC2415 

1199X	conserved hypothetical protein
Hmuk_1158 Hbor_04880 NP3832A Htur_0473 Hlac_2195 rrnAC2483 HQ1090A HVO_1880 Huta_1353 VNG2034a 

1204X	conserved hypothetical protein
Htur_3050 HQ1342A rrnAC2492 VNG2044H Huta_1509 HVO_1894 Hlac_2391 NP5046A Hbor_04990 Hmuk_1175 

1213X	conserved hypothetical protein
Hlac_2181 HQ1023A Htur_0080 Hmuk_0853 VNG2207H Huta_1782 rrnAC2523 HVO_A0498 Hbor_02540 NP5156A 

1231X	conserved hypothetical protein
VNG6047H HVO_0196 Hmuk_1136 VNG6479H HQ3678A pNG6093 Hbor_00470 HVO_A0023 rrnAC2571 VNG2273H Hlac_2633 NP0780A Huta_2255 Htur_3755 

1237X	conserved hypothetical protein
Hbor_02800 HVO_2972 Hmuk_0882 Htur_0121 NP1406A Hlac_2707 Huta_1550 Hmuk_0874 VNG2306H Htur_3457 HQ1040A rrnAC2582 

124.1.0X	conserved hypothetical protein
Hmuk_3067 Huta_0873 Htur_1384 rrnAC0664 Hbor_18470 Hlac_0836 VNG0429H NP0370A HQ2393A HVO_1388 

1253X	conserved hypothetical protein
HVO_0234 Htur_0085 Hlac_1670 Hbor_29560 Hmuk_0912 HQ3649A VNG2204H rrnAC2629 NP5160A Huta_1543 

1266X	conserved hypothetical protein
Hmuk_0759 HQ1004A rrnAC2664 Hbor_02140 NP0548A Htur_0015 VNG2376H Hlac_2742 Huta_1620 HVO_0006 

1273X	conserved hypothetical protein
VNG2440H NP5246A Hbor_01830 rrnAC2688 HVO_0037 Hlac_2728 Hmuk_0765 HQ3722A Htur_0334 Huta_1507 

1317.1X	conserved hypothetical protein
Hbor_05220 HVO_1922 rrnAC2806 Hlac_2054 Htur_3163 VNG2074H HQ1429A NP1698A Hmuk_0747 Huta_1324 Hlac_1690 

1350X	conserved hypothetical protein
Hmuk_1071 Htur_0197 NP0698A rrnAC2893 Huta_2973 Hbor_01290 HVO_0093 Hlac_0011 VNG1381H HQ3439A 

1353X	conserved hypothetical protein
Hbor_01240 HVO_0098 Huta_2598 NP0708A Hlac_2694 VNG2477H rrnAC2898a HQ3437A Hmuk_1205 Htur_0200 

1454X	conserved hypothetical protein
Hlac_2009 HVO_1960 VNG1998H Hmuk_1310 Htur_3360 Huta_2600 NP4482A HQ3073A Hbor_05550 rrnAC3200 

1460X	conserved hypothetical protein
Huta_2686 NP4994A HQ3099A VNG1989H HVO_1973 Hmuk_1320 rrnAC3212 Htur_0747 Hlac_1961 Hbor_05680 

147.0.0X	conserved hypothetical protein
rrnAC0219 NP0850A HVO_0739 Huta_1649 Hmuk_1013 VNG0359C Htur_2614 Hlac_0315 rrnAC2849 Hbor_24750 Huta_0232 HQ1222A Hmuk_3188 

147.1.1X	conserved hypothetical protein
Hmuk_0573 Htur_2250 Hmuk_1881 rrnB0306 Huta_1108 VNG1425H Hbor_11070 Hlac_2013 HQ1959A HVO_2325  NP3000A 

1485X	conserved hypothetical protein
Hmuk_1600 VNG1920H HVO_2213 rrnAC3291 Hbor_06510 Hlac_1886 NP3172A Htur_0631 Huta_1278 HQ3142A 

1486X	conserved hypothetical protein
NP3176A Hmuk_1593 HVO_2218 Hlac_1882 VNG1916H rrnAC3300 HQ3124A Htur_0522 Huta_1763 Hbor_06570 

148X	conserved hypothetical protein
NP5176A HQ1223A HVO_0738 Hlac_0267 Hmuk_3189 rrnAC0220 Htur_2613 Hbor_24760 Huta_0233 VNG0357a 

1495X	conserved hypothetical protein
NP5190A Htur_2588 rrnAC3321 VNG0256H Hlac_0306 Huta_1206 Hbor_24840 HVO_0731 Hmuk_3065 HQ1229A 

1500X	conserved hypothetical protein
NP0602A HVO_1587 rrnAC3332 Hmuk_2851 Hlac_0679 VNG0488H Htur_2008 HQ2642A Huta_2951 Hbor_16330 

1508X	conserved hypothetical protein
rrnAC3352 HVO_2343 Hlac_1949 Huta_0063 VNG1798H NP4518A Htur_3304 Hbor_07530 Hmuk_1640 HQ3320A 

1509X	conserved hypothetical protein
Hmuk_1634 rrnAC3357 VNG1809H HVO_2359 Hlac_1717 Hbor_07860 Htur_3298 Huta_0066 NP4510A HQ3312A 

1518X	conserved hypothetical protein
HVO_2368 Hmuk_1656 NP3214A Htur_0613 Hlac_1978 Hbor_07990 rrnAC3398 HQ3069A Huta_1376 VNG1895H 

1537X	conserved hypothetical protein
Htur_0590 NP2486A Hbor_09340 HQ3026A VNG1842a Hmuk_1376 Huta_3007 HVO_2641 rrnAC3450 Hlac_1604 

1543X	conserved hypothetical protein
HQ3193A Hlac_2592 Huta_0425 rrnAC3473 VNG1827H NP1972A HVO_2626 Hmuk_1395 Htur_0762 Hbor_09480 

1545X	conserved hypothetical protein
Htur_0766 Hbor_09330 NP4818A HQ3025A Huta_0422 Hmuk_1403 Hlac_1814 HVO_2642 VNG1820H rrnAC3481 

18.0.1X	conserved hypothetical protein
Hmuk_1114 Hbor_33670 rrnAC2919 Htur_0850 Hlac_0079 HVO_0092 Hbor_01300 Huta_1045 HQ3440A Htur_0195 VNG2493a Htur_0440 NP0720A Hlac_0012 Hlac_1446 

206X	conserved hypothetical protein
rrnAC0306 Hmuk_2087 rrnAC0791 Hbor_11560 Htur_3768 Huta_0187 HVO_2701 HQ2715A VNG1473H Htur_4232 Hlac_2378 Htur_2571 NP3996A 

217.0X	conserved hypothetical protein
HVO_1514 VNG2461H Htur_2777 Hlac_1397 rrnAC0324 Hbor_17240 HVO_A0173 HQ2697A Huta_0658 Hmuk_2647 NP3362A 

218X	conserved hypothetical protein
rrnAC0325 Hbor_02920 Hlac_1396 Hbor_17250 Hmuk_2648 Huta_0282 VNG1052H NP4206A Htur_2821 Htur_2776 HVO_1513 HQ2698A Huta_0659 

220X	conserved hypothetical protein
Hmuk_2650 Hlac_1776 HQ2699A Hbor_17270 rrnAC0328 HVO_1512 VNG1046H Htur_2772 NP4202A Huta_0660 

232X	conserved hypothetical protein
Huta_0337 Hlac_1172 Htur_2731 VNG1042H Hmuk_2664 Hbor_17400 NP2188A rrnAC0347 HQ2410A HVO_1492 

237X	conserved hypothetical protein
HVO_1043 HQ2371A Hlac_1972 Huta_1422 VNG0733H HVO_2449 Hlac_1948 Htur_3770 HQ2741A Hbor_08860 NP0958A rrnAC0354 Hmuk_0693 Hbor_22250 

246.1.0X	conserved hypothetical protein
Hlac_1217 HVO_1619 HQ2615A Hmuk_2506 Htur_1809 NP3642A VNG0837H Hbor_16040 Huta_0153 rrnAC0374 

24X	conserved hypothetical protein
Huta_2509 NP3794A NP4290A Hbor_13880 VNG1362H Hlac_2033 HVO_2876 rrnAC0035 Htur_2057 Hmuk_2784 HQ2415A 

265X	conserved hypothetical protein
Hlac_1398 HVO_1516 Hbor_17220 rrnAC0418 Htur_2779 HQ2695A Hmuk_2489 Huta_0531 NP3364A VNG0717H 

272X	conserved hypothetical protein
Htur_1512 Hbor_16950 VNG1384H HVO_1535 Hmuk_2751 Hlac_0911 NP2692A HQ2677A Huta_2812 rrnAC0432 

291X	conserved hypothetical protein
rrnAC0469 Hlac_1033 VNG0906H Htur_1063 HVO_1037 Huta_2813 NP3104A HQ1698A Hbor_22170 Hmuk_2719 

299X	conserved hypothetical protein
Hlac_1200 Hbor_21740 Hmuk_2703 Htur_3662 Hmuk_2704 rrnAC0486 rrnAC0485 VNG1746C NP2788A Htur_3600 HVO_0959 HQ1500A Huta_0115 

324X	conserved hypothetical protein
HVO_0958 Htur_3386 VNG1034H HQ1499A Hbor_21750 rrnAC0527 Hlac_0457 Hbor_15990 Hmuk_2377 Huta_0936 NP2136A 

383X	conserved hypothetical protein
Hmuk_0732 HQ3106A HVO_1903 Hlac_1401 VNG2059H Hlac_0094 Htur_1383 Huta_0874 Hbor_05090 NP0372A Hmuk_3068 rrnAC0663 Htur_3439 Huta_2211 Hbor_18460 NP2248A HQ2392A VNG0430H HVO_1390 rrnAC2822 

401X	conserved hypothetical protein
Huta_2468 rrnAC0695 HVO_0722 Htur_2616 HQ1239A Hbor_24940 NP0820A Hlac_0931 VNG0368a Hmuk_2958 

435X	conserved hypothetical membrane protein
Htur_1948 NP3380A Hlac_1210 Hmuk_2359 HQ2384A rrnAC0749 HVO_1274 Hbor_19530 VNG1002H Huta_2783 

436X	conserved hypothetical protein
NP3378A Hmuk_2360 Hlac_1211 Htur_2067 HQ2385A VNG1003H rrnAC0750 Huta_2782 HVO_1276 Hbor_19520 

443X	conserved hypothetical protein
Hmuk_2905 rrnAC0767 Htur_1179 NP1676A Huta_2970 HQ2355A HVO_1142 Hbor_20990 Hlac_1177 VNG0677H 

447X	conserved hypothetical protein
Hbor_14960 rrnAC0776 HVO_1712 Hlac_1518 Hmuk_3113 Htur_1447 Huta_0588 NP2750A HQ2538A VNG1120H 

459X	conserved hypothetical protein
rrnAC0801 Hbor_12440 HQ2933A Hmuk_2102 Hlac_2233 VNG1497C Huta_0679 Htur_2922 NP4302A HVO_2770 

460X	conserved hypothetical protein
Huta_3026 Hbor_19060 Htur_5132 NP4180A HVO_1324 HQ2760A Hmuk_2347 Hlac_1880 VNG1246H rrnAC0805 

464X	conserved hypothetical protein
NP0376A HVO_1187 Hmuk_2340 VNG0769H Hbor_20550 Huta_0002 rrnAC0811 Htur_1731 HQ2349A Hlac_0690 

474X	conserved hypothetical protein
rrnAC0836 HVO_1472 NP2720A Htur_1787 HQ1871A rrnAC0944a HVO_A0183 NP1568A Hbor_37350 VNG1085H Huta_2876 Hmuk_2367 Hlac_1330 Hlac_1489 Hmuk_2536 HQ1839A Huta_1168 Hbor_17610 

498X	conserved hypothetical protein
Huta_0189 Htur_2574 rrnAC0876 Hbor_11600 Hlac_2502 HQ2714A HVO_2705 Hmuk_2084 NP4336A VNG1479H 

524X	conserved hypothetical protein
Hlac_1786 NP1672A Hmuk_2811 VNG0508H Htur_2486 Huta_1485 HVO_1611 HQ2626A Hbor_16100 rrnAC0928 

533X	conserved hypothetical protein
Htur_2919 Hlac_1696 Huta_0680 NP2946A rrnAC0946 HQ2931A VNG1500H HVO_2768 Hmuk_2105 Hbor_12400 

557X	conserved hypothetical protein
Hmuk_2212 HVO_2867 Huta_2942 Htur_1696 Hlac_1527 NP2996A rrnAC0994 HQ2408A Hbor_13780 VNG1417H 

572X	conserved hypothetical protein
NP2662A HQ1134A rrnAC1037 Huta_2840 Htur_2301 Htur_0433 HVO_2853 HVO_0514 NP0312A HQ3006A Huta_2235 Hlac_2598 Hlac_0116 Hmuk_2225 Hmuk_0568 rrnAC2304 VNG1402H Hbor_13640 Hbor_27290 VNG0132C 

587X	conserved hypothetical protein
Hbor_13610 rrnAC1065 HVO_2850 Hlac_1478 VNG1403H NP3442A Huta_0413 Htur_1751 Hmuk_2230 HQ2999A 

589X	conserved hypothetical protein
NP3448A Htur_1748 Huta_0410 HQ3001A Hlac_0030 Hmuk_2233 HVO_2847 Hbor_13580 VNG0746C rrnAC1069 

603.1.1X	conserved hypothetical protein
Hlac_1359 Hmuk_2311 Hbor_15610 HVO_1655 Huta_0508 Htur_1675 HQ2557A VNG1302H NP3114A rrnAC1112 

604X	conserved hypothetical protein
rrnAC1115 NP4036A Hmuk_2543 Hlac_1649 Huta_2882 Hbor_14420 VNG1329H HQ2458A HVO_2915 Htur_2518 

637X	conserved hypothetical protein
Huta_0524 Hbor_19810 VNG1289H rrnAC1179 HQ1807A Hmuk_2395 Htur_1933 NP3526A Hlac_0946 HVO_1248 

644X	conserved hypothetical protein
rrnAC3097 Hbor_01550 HQ3466A Hmuk_2001 Htur_3684 Huta_0900 Hlac_0147 VNG2335H HVO_0071 rrnAC1190 HQ1907A Htur_1572 Hmuk_1246 NP0952A 

697X	conserved hypothetical protein
VNG2081H Htur_3156 VNG0765H NP0668A Hmuk_1182 Hbor_27530 Htur_5107 Huta_0270 Hlac_1785 Hmuk_0409 HVO_0442 NP0088A Huta_1766 rrnAC2799 HQ1378A rrnAC1309 Hlac_0382 Hbor_10860 

703X	conserved hypothetical protein
Hbor_07590 Hlac_2115 Htur_2360 VNG1807H Htur_3301 HVO_2347 HQ3318A Hlac_1944 rrnAC1319 Hmuk_1637 NP0228A rrnAC3355 NP4966A Huta_0065 NP4514A 

710X	conserved hypothetical protein
Htur_1012 Hlac_1293 HVO_1440 Hbor_18010 Hmuk_2003 HQ1882A NP4474A Huta_0094 rrnAC1344 VNG0604H 

795X	conserved hypothetical protein
rrnAC1513 Huta_0920 HQ3306A HVO_2371 VNG1672H Htur_2184 Hlac_2291 Hmuk_1799 Hbor_08020 NP1730A 

851X	conserved hypothetical protein
HQ2783A Huta_1293 Hbor_08970 NP3352A VNG1640H Hlac_1936 Hmuk_1760 HVO_2518 rrnAC1628 Htur_2132 

852X	conserved hypothetical protein
VNG1638H Hlac_2230 Huta_1294 Hbor_08960 NP3354A Hmuk_1759 HVO_2519 rrnAC1629 HQ2785A Htur_2131 

860X	conserved hypothetical protein
Htur_1342 rrnAC1640 Hlac_0526 NP1218A Hmuk_3003 HQ1265A VNG0343H Hbor_25320 Huta_2735 HVO_0688 

866X	conserved hypothetical protein
Hbor_06360 HQ3126A Htur_3385 Hbor_06370 HVO_1883 HVO_2199 Htur_4345 HVO_2200 Htur_3293 Hmuk_3404 Hlac_1790 NP1862A Hbor_04900 VNG1026H Htur_0689 rrnAC1666 Huta_0118 

86X	conserved hypothetical protein
Hmuk_2634 VNG1220H HQ2973A rrnAC0117 Hlac_1838 NP4144A Huta_0669 Htur_1597 HVO_2796 Hbor_12670 

875X	conserved hypothetical protein
Hlac_0568 HQ1287A Hbor_25590 HVO_0650 Htur_1487 Huta_2677 rrnAC1681 NP0614A Hmuk_0007 VNG0233H 

87X	conserved hypothetical protein
Htur_1580 VNG1227H Huta_0185 NP3086A rrnAC0120 Hmuk_2637 Hbor_12650 Hlac_1960 HQ2966A HVO_2793 

890X	conserved hypothetical protein
VNG1777H HQ3333A Hbor_07300 rrnAC1713 NP4554A Hlac_2001 Hmuk_1551 HVO_2314 Htur_3249 Huta_2826 

896X	conserved hypothetical protein
Huta_0200 Hbor_07360 Hlac_2134 rrnAC1724 Hmuk_1542 HVO_2323 VNG1783H HQ3327A NP4536A Htur_3258 

939X	conserved hypothetical protein
NP1498A HQ1709A Hlac_0172 Hbor_23570 rrnAC1826 Htur_1504 Huta_0380 HVO_0862 Hmuk_2925 VNG0529a 

943X	conserved hypothetical protein
Hbor_23640 NP1514A Hmuk_2897 Hlac_0180 Htur_1496 HVO_0855 Huta_0372 VNG0516a rrnAC1838 HQ1702A 

952X	conserved hypothetical protein
Hmuk_3051 Htur_1347 Huta_1199 NP5216A Hlac_0189 rrnAC1854 HQ1184A Hbor_24590 VNG0266H HVO_0754 

954X	conserved hypothetical protein
Hbor_24520 HVO_0761 VNG0272H Hmuk_3017 Huta_1194 NP1300A Htur_1288 rrnAC1861 Hlac_1457 HQ1179A 

957X	conserved hypothetical protein
HQ1176A VNG0282H Hmuk_3022 Hbor_24470 NP5316A Huta_2109 rrnAC1867a HVO_0767 Htur_1294 Hlac_0638 
