# Supplementary material for: Novel Insights into the Diversity of Catabolic Metabolism from Ten Haloarchaeal Genomes
Source: PLoS One. 2011 May 25;6(5):e20237. doi: 10.1371/journal.pone.0020237 (PMC3102087; doi:10.1371/journal.pone.0020237)
Supplement: Table S4 — Habitat-specific clusters. Spectral clusters found exclusively in one habitat type and not in the other habitat type. The predicted function and locus tags are listed. (TXT) [file pone.0020237.s006.txt]

Clusters found in all water halophiles and not in any soil/sediment halophiles - 0


Clusters found in all soil/sediment halophiles and not in any water halophiles - 3

326.1.0X	pyridoxal phosphate protein, possibly aminotransferase
Htur_5180 Huta_0477 Htur_5139 Htur_5114 Hmuk_2037 Huta_0486 Hmuk_1470 HVO_A0217 

2168X	protein with unknown function, DUF354
Huta_0489 Htur_2496 Htur_1140 Hmuk_2023 Htur_5262 Htur_4579 HVO_A0214

2010X	hypothetical protein
Hlac_3323 Hmuk_0963 HVO_1425 Hmuk_0829 Huta_1840 Htur_3124


Clusters found in 3 out of 4 water halophiles and not in any soil/sediment halophiles - 16

1816X	formate-tetrahydrofolate ligase
Hbor_32640 HQ1768A Hlac_1237 pNG7380

5.0.1.0.1.1.1.1.0.0.0.1.0.1.1.0.0.1.0X	histidine kinase
Hlac_3614 rrnAC1693 Hbor_33990 NP1640A

1624X	amidase related to penicillin amidase
Hbor_21060 NP2778A rrnB0229 rrnB0230 

617X	polyketide cyclase-related protein
VNG1463G NP0648A HQ1161A rrnAC1145

2232X     weak hit to C-terminus of phage integrase
Hbor_37920 Hbor_37930 HQ4001A NP3892A NP3894A

1710X	hypothetical protein
HQ3583A Hlac_3169 VNG7132 NP6016A VNG6409H pNG6117 HQ2137A 

419.1X	hypothetical protein
pNG7074 NP1866A HQ2253A 

1749X	hypothetical protein
pNG7074 NP1866A HQ2253A

1610X	hypothetical protein
NP1842A Hbor_33900 rrnB0172 

1609.0X	hypothetical protein
NP1840A rrnB0171 Hbor_33910 

1503X	hypothetical protein
rrnAC3341 Hbor_26770 VNG1380H NP0398A

1602X	hypothetical protein
Hbor_36020 rrnB0140 HQ2152A

1708X	hypothetical protein
Hbor_33890 Hlac_3170 HQ2133A HQ3579D pNG6113 HQ2120B VNG6418H HQ2170A

1613.1X	hypothetical protein
HQ2273A HQ2282A rrnB0177 Hbor_10830

1589X	hypothetical protein
rrnB0078 HQ2093A Hbor_05990

1960X     hypothetical protein
NP6026A VNG6283H Hlac_2813 NP3616A NP6020A Hbor_13260 HQ2224A HQ3538A


Clusters found in 3 out of 4 soil/sediment halophiles and not in any water halophiles - 26

2224X	alpha-L-arabinofuranosidase
Htur_4495 Htur_4460 Huta_1152 HVO_B0233 Htur_4470

2202X	glycosyl hydrolase family 4
Htur_4484 Htur_3895 Huta_0159 Htur_4787 Huta_0863 HVO_B0343

2234.1X	polysaccharide deacetylase
Huta_2184 Hmuk_0890 Htur_3305

5.0.1.0.1.1.1.1.1.1.1.1.0.0.1.0.0X	trehalose utilization protein
HVO_B0340 Htur_4442 Huta_0831

5.0.1.0.1.1.1.0.0.1.0.0.1X	sugar ABC transporter substrate-binding protein
HVO_B0228 Htur_4488 Hmuk_3222

1956X	lysine 6-monooxygenase (siderophore synthesis)
HVO_B0042 Hmuk_3333 VNG6214G Htur_0217

1955X	siderophore synthesis acyltransferase
HVO_B0043 Hmuk_3332 VNG6213G Htur_0216

2409X	polysaccharide export protein
Htur_1128 Htur_0506 Hmuk_2047 Huta_0483

386.1X	phosphoesterase, PHP family
Hlac_1354 Htur_3432 Huta_0332 Hmuk_1743

339.0.0X	oxidoreductase
Htur_3133 Hlac_0428 Hmuk_0687 Huta_2986

2106X	flavodoxin
Huta_1035 Htur_4324 Htur_4255 HVO_2669

2211X	lipase
Huta_1005 HVO_B0098 Huta_2781 Htur_1168 Huta_0092 Htur_3898

2230X	cytosine-specific DNA methylase
HVO_C0040 Htur_5090 Hmuk_0450

2171X	ATP grasp family protein
Htur_4600 Hmuk_2016 HVO_A0186 Hlac_1884 Htur_1350 Htur_0698 

1405.0.1X	uncharacterized conserved protein
HVO_2020 Huta_2755 Htur_0315

2178X	hypothetical protein
Hlac_3350 GHAORFA00332 Htur_1596 Hmuk_3014

2151X	hypothetical protein
HVO_A0370 Hmuk_1371 Htur_4549

2164X	hypothetical protein
HVO_A0225 Hmuk_3173 Htur_2501

2167X	hypothetical protein
Htur_2497 HVO_A0221 Hmuk_3172

2215X	hypothetical protein
Huta_1626 Hmuk_0680 HVO_B0133

2149X	hypothetical protein
Huta_1695 HVO_A0393 Hmuk_3297

2365X	hypothetical protein
Huta_0075 Htur_3084 Htur_4802 Hlac_3479 Hmuk_0042

2407X	hypothetical protein
Htur_1138 Huta_0473 Hmuk_2020

2403X	hypothetical protein
Huta_2282 Htur_4782 Hmuk_1931

1976.0X	hypothetical protein
Hmuk_1063 Huta_1859 Htur_3179

2169.1.1.0X	hypothetical protein
Hmuk_0532 Huta_2067 Htur_2185
