# Supplementary material for: Novel Insights into the Diversity of Catabolic Metabolism from Ten Haloarchaeal Genomes
Source: PLoS One. 2011 May 25;6(5):e20237. doi: 10.1371/journal.pone.0020237 (PMC3102087; doi:10.1371/journal.pone.0020237)
Supplement: Table S5 — Organisms used in this study and the RefSeq accession numbers for their genome sequences. (TXT) [file pone.0020237.s007.txt]

Organism				Accession numbers
Haloarcula marismortui ATCC 43049	NC_006396, NC_006397, NC_006389, NC_006390, NC_006391, NC_006392, NC_006393, NC_006394, NC_006395
Halobacterium sp. NRC-1			NC_002607, NC_002608, NC_001869
Haloferax volcanii DS2			NC_013967, NC_013964, NC_013965, NC_013966, NC_013968
Halogeometricum borinquense PR3		NC_014729, NC_014731, NC_014732, NC_014735, NC_014736, NC_014737
Halomicrobium mukohataei arg-2		NC_013202, NC_013201
Haloquadratum walsbyi HBSQ001		NC_008212, NC_008213
Halorhabdus utahensis AX-2		NC_013158
Halorubrum lacusprofundi ACAM 34	NC_012029, NC_012028, NC_012030
Haloterrigena turkmenica 4k		NC_013743, NC_013744, NC_013745, NC_0013746, NC_013747, NC_013748, NC_013749
Methanocella paludicola SANAE		NC_013665
Methanococcoides burtonii ACE-M		NC_007955
Methanocorpusculum labreanum Z		NC_008942
Methanoculleus marisnigri JR1		NC_009051
Methanohalophilus mahii SLP		NC_014002
Methanosaeta thermophila PT		NC_008553
Methanosarcina acetivorans C2A		NC_003552
Methanosphaerula palustris E1-9c	NC_011832
Methanospirillum hungatei JF-1		NC_007796
Natronomonas pharaonis Gabara		NC_007426, NC_007427, NC_007428
